# Supplementary material for: Early variations of laboratory parameters predicting shunt-dependent hydrocephalus after subarachnoid hemorrhage
Source: PLoS One. 2017 Dec 12;12(12):e0189499. doi: 10.1371/journal.pone.0189499 (PMC5726740; doi:10.1371/journal.pone.0189499)
Supplement: S1 Data — (XLSX) [file pone.0189499.s001.xlsx]

## Sheet: S1 Data
CT_interval	Case	Time	Sex	Age	Last_volume	Shunt	Shunt_interval	WBC	Hb	Hct	PLT	ANC	Lympho	Mono	ALB	Na	K	Glucose	Creatinine	BUN	Osmol	Real_time	Mortality	Day	Na_3
32	1	0	0	47	24.2832	0	0	7.6	13.3	39.8	222	#NULL!	20.7	5.1	4.2	135	3.5	105	0.5	22	301	#NULL!	0	#NULL!	1
33	2	0	1	60	80.5891	1	19	13.8	14.9	45	198	9.8	12.1	16.8	3.7	108	3.5	90	0.7	18	243	#NULL!	0	#NULL!	0
34	4	0	0	70	41.8362	1	95	14.1	13.8	40.2	243	#NULL!	12.6	6.1	4.7	138	3.2	186	0.4	11	311	#NULL!	0	#NULL!	1
8	5	0	0	52	8.9401	0	0	7.6	12.6	37	252	#NULL!	19	2	4.3	142	3.7	151	0.6	19	294	#NULL!	0	#NULL!	1
18	6	0	0	61	84.691	1	94	13.7	13.8	42.8	212	12.3	5.4	4.7	5.2	141	3.4	167	0.6	15	303	#NULL!	0	#NULL!	1
6	7	0	1	37	25.8838	0	0	7.2	15.9	47.7	257	3.5	41.9	7.1	4.4	138	3.7	121	0.8	12	301	#NULL!	0	#NULL!	1
18	8	0	0	43	20.0998	0	0	8.1	12.3	36.2	247	#NULL!	12.7	8	4.9	132	3.4	122	0.6	11	283	#NULL!	0	#NULL!	0
49	9	0	1	48	86.4142	1	51	8.1	14.8	43.9	297	#NULL!	53.5	10.6	4.8	137	3.1	199	1	18	296	#NULL!	0	#NULL!	1
54	10	0	0	64	60.1648	1	49	9.6	11.6	34.8	247	#NULL!	67	5.7	4.3	139	2.7	179	0.6	20	305	#NULL!	0	#NULL!	1
6	11	0	0	58	37.1663	0	0	8.1	11.5	33.5	177	#NULL!	14.1	5.1	3.8	142	4	118	0.3	13	333	#NULL!	0	#NULL!	1
11	12	0	1	47	30.5903	0	0	17	14.4	43.3	310	15.2	8.6	2.1	4.4	141	3.9	172	0.9	11	297	#NULL!	0	#NULL!	1
47	13	0	0	50	74.2436	1	48	15.4	11.3	35.4	235	13.8	7.6	2	4	133	3.7	222	0.8	17	313	#NULL!	0	#NULL!	0
7	15	0	0	67	21.6601	0	0	9.1	11.8	34.6	225	#NULL!	14.7	3.6	4.4	140	3.7	149	0.7	14	289	#NULL!	0	#NULL!	1
55	16	0	0	52	66.879	0	0	6.8	12.7	37.6	223	#NULL!	17.9	6.2	3.7	138	4.4	142	0.6	8	304	#NULL!	0	#NULL!	1
5	17	0	0	59	26.3345	0	0	9	13.7	41.8	187	6.6	20.6	4.1	3.9	136	3.3	189	0.8	11	290	#NULL!	0	#NULL!	1
52	18	0	1	49	68.4718	0	0	12.1	14.8	44.3	248	5.4	45.8	6.8	4.6	136	3.8	122	0.8	12	303	#NULL!	0	#NULL!	1
15	19	0	1	31	21.7386	0	0	8.8	15.3	47.7	148	4.4	39.8	6.5	4	139	3.6	100	0.9	16	293	#NULL!	0	#NULL!	1
20	23	0	0	39	108.591	1	13	6.8	10.2	29.6	238	#NULL!	33.9	8.2	3.9	137	3.4	88	0.5	10	289	#NULL!	0	#NULL!	1
58	24	0	1	49	57.6735	0	0	8.4	15.3	44.7	183	#NULL!	40.8	5.3	4.3	139	3.3	157	1	10	295	#NULL!	0	#NULL!	1
23	25	0	0	54	34.9919	0	0	16.5	12.6	38.6	315	14.7	9	1.8	4.1	137	3.9	116	0.5	7	297	#NULL!	0	#NULL!	1
18	26	0	0	79	63.6327	0	0	6.2	11.9	36.6	218	4.3	19.7	6.9	4.3	143	2.7	146	0.6	13	295	#NULL!	0	#NULL!	1
15	27	0	0	54	32.1136	0	0	9.6	14.2	41	236	#NULL!	23.5	2.4	4.5	141	3.8	192.716	0.6	9	296	#NULL!	0	#NULL!	1
7	29	0	0	55	52.6259	0	0	8	13.9	42.5	181	6	18.4	6.1	4.2	134	2.9	136	0.5	14	290	#NULL!	0	#NULL!	0
33	31	0	1	48	39.5835	0	0	27.9	15	44.9	292	22	14	4	3.8	136	3.8	220	0.9	12	312	#NULL!	0	#NULL!	1
33	32	0	1	44	26.8882	0	0	11.7	14	41.9	289	#NULL!	18	3.6	4.1	137	3.8	122	0.9	8	284	#NULL!	0	#NULL!	1
7	34	0	0	48	19.5327	0	0	12.3	13.5	41.7	283	5.4	46.1	7.9	4.3	139	3.2	172	0.6	18	298	#NULL!	0	#NULL!	1
40	36	0	0	52	130.754	1	41	18.1	10.8	32.1	220	16.2	5.4	4.9	3.2	147	3.2	189	0.6	15	324	#NULL!	0	#NULL!	2
12	39	0	0	50	23.2813	0	0	14.4	12.4	37.7	273	#NULL!	6	1.3	4.3	139	3.8	126	0.5	6	292	#NULL!	0	#NULL!	1
10	40	0	0	57	14.2125	0	0	8.8	14.1	40.9	181	6.1	24	4.1	4.2	138	4	120	0.5	14	305	#NULL!	0	#NULL!	1
29	41	0	0	66	44.7982	0	0	13.3	14.1	42.4	238	8.7	27	5.1	4.1	135	4.1	225	0.7	19	300	#NULL!	0	#NULL!	1
33	43	0	0	60	46.8295	0	0	10.2	12.4	37.4	163	3.7	52.9	8.4	4.5	138	3.3	118	0.7	20	301	#NULL!	0	#NULL!	1
12	44	0	0	55	33.0803	0	0	18.3	13.1	40.1	280	14.9	14	3.8	4.5	135	3.2	210	0.7	17	288	#NULL!	0	#NULL!	1
10	45	0	1	69	16.8383	0	0	8.4	13.8	41.3	183	5.7	21.9	6.8	3.7	144	3.5	110	0.5	14	297	#NULL!	0	#NULL!	1
11	47	0	0	63	90.1064	1	11	10.1	11.6	33.9	261	#NULL!	11.3	7.3	4.2	138	3.1	171	0.4	19	296	#NULL!	0	#NULL!	1
3	48	0	0	78	20.412	0	0	8.1	10.7	31.2	302	#NULL!	22.8	8.2	4.3	137	3.5	134	0.7	13	300	#NULL!	0	#NULL!	1
38	50	0	1	40	25.8394	0	0	13.1	15.6	44.4	247	#NULL!	41	4.9	4.8	142	3.4	96.3591	1	11	297	#NULL!	0	#NULL!	1
19	51	0	1	49	50.1829	0	0	16.8	15.9	46.9	210	#NULL!	31.8	5.7	4.7	145	3.6	130	1.1	15	298	#NULL!	0	#NULL!	2
38	52	0	1	74	147.221	1	44	10.8	12.5	38.1	226	8.4	18.1	4	4.4	137	3.7	149	0.8	20	292	#NULL!	0	#NULL!	1
57	54	0	1	69	74.0187	0	0	10.9	14.5	41.6	236	#NULL!	16	5.2	4.2	132	2.9	119	0.8	13	284	#NULL!	0	#NULL!	0
12	55	0	1	37	36.9277	0	0	13	16.4	49.8	285	11.1	8.1	6	4.9	139	4.1	204	0.9	15	287	#NULL!	0	#NULL!	1
46	57	0	1	59	45.2269	0	0	15.4	14.2	43.2	258	13.4	8.8	2.9	4.7	137	3.7	112	0.8	11	294	#NULL!	0	#NULL!	1
6	58	0	0	35	8.5703	0	0	9.6	12.3	36.1	221	#NULL!	18.5	6.5	4.4	133	3.7	117	0.5	9	294	#NULL!	0	#NULL!	0
22	61	0	1	46	36.705	0	0	7.7	12.3	38.3	223	5	22.3	5.8	3.9	136	3.5	112	0.9	14	282	#NULL!	0	#NULL!	1
4	62	0	1	46	11.8029	0	0	16.4	13.1	39.6	262	14.4	10	5	3.8	134	3.5	258	0.9	15	314	#NULL!	0	#NULL!	0
26	63	0	1	63	65.2701	1	28	7.7	13.4	40.7	217	3.2	48.5	7.8	3.9	139	3.5	134	1	16	293	#NULL!	0	#NULL!	1
54	64	0	1	50	110.6	1	83	11.8	13	38.1	256	#NULL!	13.2	2.5	4	142	3.5	149	0.8	14	301	#NULL!	0	#NULL!	1
7	65	0	1	45	33.9795	0	0	14.6	15.4	47.3	247	12.6	11	2	5	139	3.9	140	0.8	19	296	#NULL!	0	#NULL!	1
15	66	0	1	53	52.2181	0	0	9.8	15.6	46.3	198	4.1	45.3	5.7	4	139	4.5	132	0.8	19	313	#NULL!	0	#NULL!	1
35	67	0	0	45	20.2211	0	0	13	12.7	37	250	#NULL!	6.9	4.4	4.5	138	3.7	90.4916	0.6	11	287	#NULL!	0	#NULL!	1
27	68	0	0	53	55.6898	0	0	11.8	13.1	38.2	283	7.4	32.1	4.1	4.4	138	3.3	165	0.5	10	293	#NULL!	0	#NULL!	1
13	69	0	0	49	36.7418	0	0	11.9	12.6	38.2	313	5.2	45.4	5.8	3.8	137	3.5	192	0.6	13	301	#NULL!	0	#NULL!	1
18	71	0	1	47	23.5424	0	0	16.7	14.4	42.7	308	13.5	13.7	5	4.6	139	3.5	112	0.7	12	290	#NULL!	0	#NULL!	1
49	72	0	1	60	133.937	1	52	11.2	16.1	45.4	176	#NULL!	6.1	8.5	4.1	126	3.2	130	0.9	13	269	#NULL!	0	#NULL!	0
15	73	0	0	41	30.6857	0	0	10.5	12.1	39	321	#NULL!	50.4	7.2	4.6	139	2.6	136	0.7	13	316	#NULL!	0	#NULL!	1
19	74	0	0	48	56.9597	1	19	10	12.6	36.4	256	#NULL!	31	3	4.3	141	3.3	147	0.6	15	306	#NULL!	0	#NULL!	1
3	75	0	0	43	32.0206	0	0	5.9	12	36.4	193	2.7	39.1	7.4	4.4	139	3.3	100	0.6	8	290	#NULL!	0	#NULL!	1
18	76	0	0	70	57.9767	1	23	14.1	12.6	37.7	164	#NULL!	9.1	0.3	4.3	141	3.5	164	0.7	14	309	#NULL!	0	#NULL!	1
34	77	0	1	46	38.2697	0	0	15.5	15.3	44.4	261	11.4	19.7	4.7	4.7	136	3.8	200	0.9	14	287	#NULL!	0	#NULL!	1
22	78	0	0	65	65.6651	1	24	16.7	13.9	40.8	356	#NULL!	5	2	4.5	139	3.6	117	0.8	14	293	#NULL!	0	#NULL!	1
17	79	0	1	48	53.9341	0	0	11.6	15.4	45.8	321	8.7	17	6.9	4.5	133	3.8	107	1	14	291	#NULL!	0	#NULL!	0
31	84	0	0	71	33.31	0	0	8.8	13.6	41.6	351	6.6	18.6	5.6	3.7	140	3.2	99	0.6	12	305	#NULL!	0	#NULL!	1
22	85	0	0	54	24.1738	0	0	16.4	12.2	37.2	223	12.2	18.3	6.4	4.3	134	3.4	219	0.6	15	296	#NULL!	0	#NULL!	0
5	86	0	1	46	39.5279	0	0	11.5	15.3	46.3	263	#NULL!	42.3	8.6	4.5	141	3.6	161	0.8	17	303	#NULL!	0	#NULL!	1
57	87	0	1	70	124.762	1	63	14.8	14.3	42.8	169	#NULL!	15.2	4.3	4.2	138	3.6	191	1	12	316	#NULL!	0	#NULL!	1
4	89	0	1	66	24.1784	0	0	6.7	13.1	39.3	151	2.5	55.6	5.9	3.8	139	3.3	180	0.8	15	298	#NULL!	0	#NULL!	1
17	90	0	1	41	23.7903	0	0	12.5	15.4	45	223	#NULL!	28.5	3.6	4.7	139	3.5	146	0.9	10	303	#NULL!	0	#NULL!	1
39	91	0	0	77	133.194	1	73	10.2	9.5	29	139	9.1	5.9	4.9	3.9	130	3.9	163	0.6	17	305	#NULL!	0	#NULL!	0
16	93	0	1	44	30.1286	0	0	10	13.1	38.5	281	#NULL!	13.4	6.5	4	137	4	138	0.9	13	293	#NULL!	0	#NULL!	1
51	94	0	1	43	161.609	1	52	14.1	14.2	43	354	5.9	49.7	5.7	4.7	140	3.2	223	1	16	306	#NULL!	0	#NULL!	1
5	95	0	0	60	10.0676	0	0	4.8	12.7	37.8	247	2.6	38.5	5.7	4	138	3.6	107	0.6	15	297	#NULL!	0	#NULL!	1
30	96	0	1	53	31.325	0	0	12.2	13.5	42	259	#NULL!	31.5	8.1	4.2	135	2.8	188	0.8	9	280	#NULL!	0	#NULL!	1
49	97	0	0	44	24.6873	0	0	13.5	13	41.6	213	11	12.9	4.7	4.2	134	2.9	107	0.5	9	282	#NULL!	0	#NULL!	0
24	98	0	0	73	50.2869	0	0	6.8	13.1	39.9	209	3.6	40.2	6.1	4.2	141	3.5	126	0.6	19	307	#NULL!	0	#NULL!	1
7	99	0	0	58	12.009	0	0	9.4	13.5	39.4	173	#NULL!	39.9	5.9	4.1	140	3.8	194	0.6	13	304	#NULL!	0	#NULL!	1
40	100	0	0	53	77.1674	1	110	10	11.3	33.3	272	6.1	29.8	7.6	4.1	131	4.2	271	0.9	16	298	#NULL!	0	#NULL!	0
6	102	0	0	35	14.8101	0	0	10.8	13.3	39.2	273	#NULL!	35	5.7	4.5	141	3.5	131	0.8	18	304	#NULL!	0	#NULL!	1
14	104	0	0	61	19.0104	0	0	8.7	13.8	41.6	206	7	13.6	5	4.9	141	4.3	125	0.7	11	290	#NULL!	0	#NULL!	1
30	106	0	0	58	39.6112	0	0	15.8	13.7	40.6	227	#NULL!	5.7	0.8	4.7	141	3.5	134	0.7	13	297	#NULL!	0	#NULL!	1
20	107	0	0	55	33.9264	0	0	8.8	13.7	41.2	216	7	16.9	3	4.7	138	3.5	127	0.7	10	286	#NULL!	0	#NULL!	1
19	111	0	1	51	37.0957	1	73	7.7	11.6	35.2	172	#NULL!	25.6	5.6	3.5	135	4	162	0.8	14	299	#NULL!	0	#NULL!	1
7	112	0	1	50	80.9764	0	0	16.2	14.2	42.4	311	9.2	33.1	7.9	5	133	3.6	196	0.8	12	288	#NULL!	0	#NULL!	0
58	115	0	0	37	13.7688	0	0	12.1	12.9	38.9	236	#NULL!	18.2	7.9	4.5	137	3.8	164.349	0.6	13	291	#NULL!	0	#NULL!	1
56	116	0	0	46	27.4515	0	0	10.9	12.6	37.6	151	#NULL!	5	1	4	138	3	171	0.6	11	291	#NULL!	0	#NULL!	1
35	118	0	1	57	43.5065	0	0	4.9	13.6	41.2	170	1.5	54.9	9.7	3.93513	137	4	121	0.7	15	281	#NULL!	0	#NULL!	1
8	119	0	0	59	45.2749	0	0	18.3	15.3	48.4	732	#NULL!	10	3	4.1	135	3.9	123	0.5	13	283	#NULL!	0	#NULL!	1
10	120	0	0	46	9.5352	0	0	7.4	12.9	38.5	285	5.7	15.6	5.3	4.5	135	3.8	128	0.6	9	295	#NULL!	0	#NULL!	1
16	122	0	0	42	30.9576	0	0	7.8	14.9	43.3	225	#NULL!	21.2	5.6	4.5	143	3.2	225.628	0.6	5	302.763	#NULL!	0	#NULL!	1
29	124	0	0	82	37.1231	0	0	19	13.8	43	270	17.6	4	3	4.5	134	3.5	170	0.5	17	298	#NULL!	0	#NULL!	0
24	125	0	1	50	36.3632	0	0	8.6	16.2	48.1	229	#NULL!	46.7	5.4	4.7	144	3.1	231	0.8	15	317	#NULL!	0	#NULL!	1
47	126	0	0	75	104.143	0	0	8.7	12	35.1	222	#NULL!	18.6	3.7	3.25486	138	4.1	86.8247	0.7	12	291	#NULL!	0	#NULL!	1
41	127	0	0	50	28.5803	0	0	8	12	36.8	288	2.6	52.2	8.9	4.1	138	3.1	132	0.6	15	287	#NULL!	0	#NULL!	1
57	128	0	0	67	96.104	1	62	13.3	12.1	36.9	206	11.9	4.7	5.7	4.3	142	2.9	188	0.6	21	307	#NULL!	0	#NULL!	1
39	129	0	1	41	60.9632	0	0	16.5	14.5	44.3	288	14.3	10.6	1.7	4.3	133	3.8	197	1	10	303	#NULL!	0	#NULL!	0
29	130	0	0	68	27.7351	0	0	9.6	10.6	31.8	233	#NULL!	40.7	10.8	3.9	137	4	195	0.8	14	295	#NULL!	0	#NULL!	1
54	131	0	0	52	67.9204	0	0	8.9	14.3	43.4	267	5	36.5	5.3	4.6	140	3.6	158	0.9	11	287	#NULL!	0	#NULL!	1
5	132	0	1	59	20.0232	0	0	8.8	14.2	42	274	3.7	47.8	8.5	4.5	137	3.3	156	0.7	12	294	#NULL!	0	#NULL!	1
43	133	0	0	46	31.8823	0	0	14.3	11	32.1	218	12.2	7.9	6.3	3.8	134	3.7	150	0.5	14	304	#NULL!	0	#NULL!	0
13	134	0	0	59	63.9387	0	0	7.9	12.4	37	309	#NULL!	22.5	6.3	3.9	141	3.6	99.3425	0.7	10	297	#NULL!	0	#NULL!	1
11	135	0	1	50	32.8013	0	0	9	14.1	41.1	101	#NULL!	17.7	3.7	4.1	137	3.6	139	0.7	15	301	#NULL!	0	#NULL!	1
36	136	0	0	63	33.8414	0	0	9	12.4	37.9	189	6.3	23.8	5.3	4	136	3.5	200	0.7	16	304	#NULL!	0	#NULL!	1
38	137	0	1	37	37.2393	0	0	17.7	14	42.4	197	14.6	9.6	8	4.2	136	3.7	122	0.9	12	305	#NULL!	0	#NULL!	1
21	138	0	0	55	34.7869	0	0	12.3	13.2	39	237	9.4	16.5	4.3	4.8	138	4.1	157	0.7	24	303	#NULL!	0	#NULL!	1
12	139	0	0	67	31.6505	0	0	8.6	11.5	34.1	190	6.1	20	7	4	136	3.7	120	0.6	14	306	#NULL!	0	#NULL!	1
4	141	0	1	39	28.1067	0	0	15.4	16.9	50.6	258	10.6	20.4	10.3	5.1	134	3.4	116	0.8	14	291	#NULL!	0	#NULL!	0
20	142	0	1	46	74.8339	0	0	9.4	15.7	46.7	227	4.1	44.1	7.9	4.7	135	2.9	236	0.8	14	301	#NULL!	0	#NULL!	1
16	144	0	1	35	10.2833	0	0	7.1	13.5	38.6	300	#NULL!	47.6	8.5	4.4	143	3.9	105	0.8	16	301	#NULL!	0	#NULL!	1
14	145	0	1	64	57.9448	0	0	18	15.9	47.2	274	#NULL!	18	7	4.3	133	3.6	177	0.7	17	292	#NULL!	0	#NULL!	0
21	147	0	0	59	73.3094	1	36	11.5	14.2	41.5	238	10.4	6.1	3.7	4.4	141	3.5	125	0.6	24	301	#NULL!	0	#NULL!	1
53	148	0	1	46	188.059	1	54	16.3	16.6	48.7	230	7.3	47.6	5.2	3.9	133	3.2	169	0.8	20	308	#NULL!	0	#NULL!	0
32	149	0	0	70	86.2942	1	33	17.3	12.6	39.9	326	10.6	33.7	4.2	3.9	142	3	233	0.7	12	287	#NULL!	0	#NULL!	1
26	150	0	1	52	29.2529	0	0	13.1	15.4	45.7	214	8.3	28.3	7.5	4.7	137	3.1	155	1	15	299	#NULL!	0	#NULL!	1
15	151	0	0	52	22.2923	0	0	8.2	11.2	33.7	206	4.8	34.2	5.5	4	138	3.1	139	0.8	21	295	#NULL!	0	#NULL!	1
53	152	0	1	41	94.3579	1	66	30.7	14.8	43.8	241	25.5	16	3	4.5	139	3.4	166	0.8	7	308	#NULL!	0	#NULL!	1
36	153	0	0	57	52.335	0	0	10.6	12.9	38.1	245	7.8	20.4	5.9	4.2	135	3.3	145	0.5	13	299	#NULL!	0	#NULL!	1
59	154	0	1	56	134.999	1	59	8.8	15.1	42.9	192	4.5	34.8	12	4.7	134	3.1	493	0.8	11	331	#NULL!	0	#NULL!	0
12	155	0	1	76	42.4429	0	0	11.6	12.7	37.9	216	10.5	5.6	3.4	3.32788	138.12	3.62087	231.46	1.10977	27.6539	300.706	#NULL!	1	191	1
34	156	0	0	41	37.6067	0	0	10.1	12.2	35.7	271	#NULL!	#NULL!	#NULL!	3.9	146	3.8	120	0.4	21	314	#NULL!	0	#NULL!	2
53	157	0	1	49	132.442	1	54	10	17.5	50.3	189	#NULL!	40.8	5.7	4.8	139	3.3	139	0.7	17	290	#NULL!	0	#NULL!	1
37	158	0	1	38	30.7377	0	0	12.1	15	43.4	152	#NULL!	21.7	7.7	4.2	146	3.6	153	0.8	21	318	#NULL!	0	#NULL!	2
14	160	0	0	57	56.0162	0	0	13.3	13.4	39.8	306	7.4	34.9	7.4	4.3	138	2.9	181	0.6	12	302	#NULL!	0	#NULL!	1
42	161	0	0	63	94.3552	1	43	6.4	13.4	39.4	131	5.2	14.9	3.8	4.2	135	3.7	274	0.5	9	294	#NULL!	0	#NULL!	1
55	162	0	1	52	62.6281	1	94	8.5	13.3	40.8	225	4.9	33.1	7.3	4.3	138	3.7	145	0.7	16	294	#NULL!	0	#NULL!	1
1	165	0	0	64	37.3006	0	0	7.3	12.3	36.2	255	#NULL!	20.3	7.2	4.2	142	3.9	123	2.1	45	326	#NULL!	0	#NULL!	1
45	166	0	0	77	70.8537	1	46	9.7	14.4	42.7	246	#NULL!	16.1	9.9	4.3	133	3.2	129	0.6	17	284	#NULL!	0	#NULL!	0
40	167	0	1	55	62.4025	0	0	12.3	14.8	44.1	181	#NULL!	12.5	4.1	3.8	144	4	104	1	16	299	#NULL!	0	#NULL!	1
37	168	0	0	75	60.0897	0	0	18.9	9.6	28.8	111	#NULL!	9	2	3.3	134	3.4	162.38	1.3	25	313	#NULL!	0	#NULL!	0
7	169	0	0	53	90.723	1	10	9.9	8.4	27.2	518	3.9	51.7	7.2	4	137	3.3	171	0.7	13	303	#NULL!	0	#NULL!	1
56	170	0	0	57	54.2942	0	0	7.7	12.9	37.4	213	3.2	49.9	5.5	4.2	138	3.1	192	0.7	14	302	#NULL!	0	#NULL!	1
30	172	0	0	74	65.2837	1	72	11.4	14.3	41.7	276	#NULL!	20.3	6.7	3.9	128	2.7	151	0.6	19	277	#NULL!	0	#NULL!	0
7	173	0	0	43	39.3406	0	0	15.8	8.3	28	350	13.6	9.5	4.2	4	140	3.3	167	0.5	10	304	#NULL!	0	#NULL!	1
29	175	0	1	48	71.7101	0	0	14.3	14.5	43.7	287	9	29.4	5.4	4.8	131	3.3	177	0.9	12	287	#NULL!	0	#NULL!	0
47	176	0	0	58	25.8437	0	0	6.7	11.7	34.3	204	#NULL!	52.6	7.4	4.5	140	3.1	146	0.7	21	310	#NULL!	0	#NULL!	1
33	177	0	0	53	23.5917	0	0	8.4	14.1	43.9	179	4.5	5.2	1.3	4.3	139	3.9	125	0.7	12	290	#NULL!	0	#NULL!	1
53	178	0	1	47	44.921	0	0	13.1	16.4	47.9	150	#NULL!	8.3	4.1	4.6	134	3.9	171.456	0.8	16	295	#NULL!	0	#NULL!	0
35	179	0	1	61	106.853	0	0	5.9	12.1	35.7	263	#NULL!	29.3	7.9	3.9	140	3.9	136	0.7	12	306	#NULL!	0	#NULL!	1
51	180	0	0	61	61.7876	0	0	11.3	15.4	46	236	#NULL!	13.3	1.7	4.8	144	3.9	151	0.5	15	307	#NULL!	0	#NULL!	1
38	181	0	1	53	21.5881	0	0	11.8	15.7	47.5	216	7.9	24.9	5.9	4.1	135	4	142.629	0.6	10	292	#NULL!	0	#NULL!	1
47	182	0	0	72	71.3214	0	0	8.3	13.2	38.6	177	#NULL!	20.1	5.7	4	141	3.8	114	0.4	11	312	#NULL!	1	58	1
53	183	0	0	76	71.5397	0	0	11.6	14	41	192	#NULL!	12.1	6.7	3.7	131	3.7	279.275	0.6	20	281.33	#NULL!	0	#NULL!	0
44	184	0	0	55	80.2254	0	0	14.7	14.1	41.8	337	8	38.3	6.4	4.3	139	3	144	0.6	10	284	#NULL!	0	#NULL!	1
51	185	0	0	74	201.481	1	52	6.9	10.9	34.6	265	3.3	40	5.9	4.2	142	2.8	152	0.6	10	296	#NULL!	0	#NULL!	1
33	186	0	1	46	46.48	0	0	11	15.5	44.7	253	#NULL!	43.9	4.3	4.7	142	3.5	190	0.8	12	309	#NULL!	0	#NULL!	1
31	187	0	0	62	33.4584	0	0	17.7	13	38.4	285	#NULL!	11.6	4.5	4	135	2.8	158	0.5	7	289	#NULL!	1	75	1
36	188	0	1	37	20.6768	0	0	6.5	14.1	40.6	221	#NULL!	51.2	6.9	4.8	140	3.4	144	1	19	295	#NULL!	0	#NULL!	1
23	189	0	0	76	73.821	1	25	5.6	12.5	38.4	226	3.4	29.6	8.5	3.8	139	3.4	183.386	0.6	14	300	#NULL!	0	#NULL!	1
19	190	0	0	79	99.8184	0	0	6	12.7	40	149	3.1	34.9	8.8	3.6	138	4.2	100	1	27	298	#NULL!	0	#NULL!	1
38	191	0	0	28	37.6139	0	0	11.5	13.3	38.1	326	#NULL!	48.4	5	4.5	141	3.6	193	0.7	12	304	#NULL!	0	#NULL!	1
24	192	0	1	79	65.7701	0	0	10.8	16.1	48.7	168	#NULL!	16.4	5.9	4.2	138	4	120	1	25	293	#NULL!	1	96	1
25	193	0	0	43	19.9907	0	0	9.9	13.1	40.1	258	4.7	44.8	5.2	4.35444	139	3.4	92.6589	0.6	10	296	#NULL!	0	#NULL!	1
31	194	0	1	74	87.6642	0	0	10	14.9	42.8	193	#NULL!	12.3	6.2	4.2	141	4.5	170	1	30	299	#NULL!	0	#NULL!	1
31	195	0	1	52	29.6849	0	0	12.8	16.5	49.2	288	8	29.2	6.8	4.3	135	3.9	239	0.8	13	314	#NULL!	0	#NULL!	1
31	198	0	0	47	110.722	1	32	14.4	9.8	31.1	433	#NULL!	56.6	6.5	4.5	142	3.3	156	0.7	16	309	#NULL!	0	#NULL!	1
27	199	0	0	78	91.4774	1	229	7.7	12.7	39	190	3.8	38.5	5.7	4.2	138	3.3	187	0.7	18	297	#NULL!	0	#NULL!	1
10	200	0	0	38	24.2804	0	0	12.1	12.8	38.5	291	#NULL!	49.4	8	4.6	138	3	140	0.8	15	318	#NULL!	0	#NULL!	1
59	201	0	1	46	101.309	1	135	14.2	14.4	41.1	386	8.4	29.2	8.7	4.6	128	3.7	208	0.6	7	300	#NULL!	0	#NULL!	0
15	202	0	0	51	19.6216	0	0	4.6	9.3	30.4	168	2.5	30.5	12.3	4.5	141	4	100	0.9	19	310.709	#NULL!	0	#NULL!	1
49	203	0	0	68	133.677	1	51	10.2	14.1	42.5	175	#NULL!	29	5.9	4.7	139	2.9	182	0.7	14	300	#NULL!	0	#NULL!	1
41	205	0	0	71	39.6392	0	0	8.5	11.7	35.5	108	6.4	19.7	4.5	4.4	140	3.9	124	0.5	18	303	#NULL!	0	#NULL!	1
29	206	0	0	59	59.1442	0	0	8.7	14.9	44.3	170	#NULL!	7.6	4	4.6	142	3.7	143	0.6	13	314	#NULL!	0	#NULL!	1
15	208	0	1	54	181.926	0	0	23.9	16.8	50.2	214	#NULL!	18	3	4.1	138	3.6	191	0.8	10	300	#NULL!	0	#NULL!	1
39	209	0	1	60	64.0057	0	0	7	15.3	46	213	5	7.7	0.8	4	134	3.6	136	0.9	17	293	#NULL!	0	#NULL!	0
3	210	0	0	52	16.5244	0	0	10.3	13.5	39.5	308	#NULL!	40.1	7.1	3.8	144	4.3	90	0.6	17	307	#NULL!	0	#NULL!	1
14	211	0	1	52	29.2373	0	0	6.4	14.7	43.4	285	#NULL!	31.3	4.6	4.6	141	4.5	94	0.9	16	301	#NULL!	0	#NULL!	1
52	213	0	1	45	121.755	1	129	11	14.6	43.8	198	#NULL!	11	4.2	4.8	141	3.6	113	0.7	22	303	#NULL!	0	#NULL!	1
32	214	0	1	36	33.7893	0	0	12.9	16.3	48.4	223	#NULL!	48.3	6.5	4.2	140	3.6	140	0.8	13	302	#NULL!	0	#NULL!	1
28	215	0	0	61	43.2972	1	30	8.8	12.6	35.5	187	#NULL!	20	6.4	4.3	141	3.2	142.538	0.5	10	293	#NULL!	0	#NULL!	1
51	216	0	0	56	54.6607	0	0	20.4	12.9	38.8	254	#NULL!	5.1	2.6	4.49963	135	3.5	165.906	0.6	12	293	#NULL!	0	#NULL!	1
60	217	0	1	41	39.2499	0	0	17.7	15.6	46	223	#NULL!	13.4	5.8	4.5	140	3.3	140	0.8	15	323	#NULL!	0	#NULL!	1
52	218	0	1	29	42.1713	0	0	13.4	14.6	41.1	237	#NULL!	8	6.1	4.3	131	3.9	149.521	0.6	10	281	#NULL!	0	#NULL!	0
55	219	0	0	60	37.575	1	59	11.6	13	38.1	403	#NULL!	31.6	5.4	4.3	139	3.2	168.16	0.7	14	294	#NULL!	0	#NULL!	1
3	220	0	0	45	12.9379	0	0	13.6	11.9	34	333	#NULL!	12.9	5	4.3	140	3.8	162	0.6	12	315	#NULL!	0	#NULL!	1
14	222	0	0	58	38.69	0	0	11.2	13.9	40.6	343	#NULL!	35.8	7	4.2	138	3.5	162.76	0.8	18	301	#NULL!	0	#NULL!	1
42	224	0	0	48	16.2231	0	0	4.8	11.4	34.7	327	#NULL!	29.6	9.7	3.9	142	3.4	168.219	0.5	12	294	#NULL!	0	#NULL!	1
48	225	0	1	56	23.4598	0	0	12.8	13.7	41	202	#NULL!	11.1	4.4	4.4	141	3.6	141	0.6	16	301	#NULL!	0	#NULL!	1
34	226	0	0	43	83.6684	1	49	10.2	9.7	29.5	324	#NULL!	8.2	2.9	4.1	135	3.7	157.084	0.6	10	289	#NULL!	0	#NULL!	1
28	227	0	1	51	27.6164	0	0	10.1	16.1	43.8	337	#NULL!	11.6	6.2	4.50429	139	4	153.55	0.7	16	300	#NULL!	0	#NULL!	1
19	228	0	1	52	35.181	0	0	10.5	14.5	42.5	210	#NULL!	12.8	8	4.5	136	3.9	160.505	0.6	11	294	#NULL!	0	#NULL!	1
25	229	0	0	50	19.7963	0	0	18.1	12.3	36.5	179	#NULL!	6	3.5	4.9	137	4.1	95.3503	0.5	10	291	#NULL!	0	#NULL!	1
52	230	0	0	42	93.4465	0	0	15.1	11.9	37.1	199	#NULL!	28.7	4.7	4.6	135	3.3	302.165	0.5	11	292	#NULL!	0	#NULL!	1
45	231	0	0	51	21.7169	0	0	7	13.4	40.1	277	#NULL!	31.5	3.5	4.7	141	3.6	104	0.6	18	300	#NULL!	0	#NULL!	1
43	232	0	1	46	67.1425	0	0	9.6	16.2	48	265	#NULL!	39	6.1	4.5	139	3.7	149	0.9	17	294	#NULL!	0	#NULL!	1
32	1	1	0	47	24.2832	0	0	9	8.9	26.3	192	#NULL!	15.6	4.5	2.7	141	4.1	117	0.4	10	302	#NULL!	0	#NULL!	1
33	2	1	1	60	80.5891	1	19	15.4	11.7	34.3	162	14.2	5.1	2.7	2.6	118	3.4	159	1	18	262	#NULL!	0	#NULL!	0
34	4	1	0	70	41.8362	1	95	17.7	10.5	30.9	172	#NULL!	3.9	1.2	2.8	141	4.1	180	0.4	8	311	#NULL!	0	#NULL!	1
8	5	1	0	52	8.9401	0	0	10.3	10	30	211	#NULL!	#NULL!	#NULL!	2.9	142	3.7	168	0.5	14	300	#NULL!	0	#NULL!	1
18	6	1	0	61	84.691	1	94	7.9	9.4	28	101	7.2	6.1	2.7	2.5	141	3.8	182	0.5	10	307	#NULL!	0	#NULL!	1
6	7	1	1	37	25.8838	0	0	7.8	10.9	32.9	232	5.3	24.1	6.7	2.6	137	4.2	134	1	12	299	#NULL!	0	#NULL!	1
18	8	1	0	43	20.0998	0	0	9.9	9.6	27.7	167	#NULL!	4.1	4.4	3.1	138	3.5	172	0.6	12	296	#NULL!	0	#NULL!	1
49	9	1	1	48	86.4142	1	51	15.5	12.8	38	254	#NULL!	5.3	0.6	3.9	136	4	146	0.8	14	290	#NULL!	0	#NULL!	1
54	10	1	0	64	60.1648	1	49	12.6	10.1	29.9	196	#NULL!	6.7	1.3	3.1	140	4.2	226	0.4	15	307	#NULL!	0	#NULL!	1
6	11	1	0	58	37.1663	0	0	11.5	8.8	26.2	140	#NULL!	9	7.2	2.8	147	3.4	214	0.3	17	316	#NULL!	0	#NULL!	2
11	12	1	1	47	30.5903	0	0	12.4	11.8	35.9	243	8.9	21.1	6.3	3.2	143	3.6	98	0.8	12	298	#NULL!	0	#NULL!	1
47	13	1	0	50	74.2436	1	48	11.4	13.8	42	241	10.6	7	0.4	3.6	140	3.7	177	1	16	308	#NULL!	0	#NULL!	1
7	15	1	0	67	21.6601	0	0	7.4	10.5	30.9	149	#NULL!	7.7	0.4	3.2	144	3.6	141	0.6	11	304	#NULL!	0	#NULL!	1
55	16	1	0	52	66.879	0	0	6.4	9	27.1	174	#NULL!	15.8	3.9	2.7	145	4.1	150	0.5	6	293	#NULL!	0	#NULL!	2
5	17	1	0	59	26.3345	0	0	11.4	13.2	39.5	142	10.2	7.9	2.8	2.7	139	3.5	186	0.8	10	289	#NULL!	0	#NULL!	1
52	18	1	1	49	68.4718	0	0	17.8	12.4	37.6	100	14.8	10.9	5.9	2.1	137	4.6	211	0.9	12	307	#NULL!	0	#NULL!	1
15	19	1	1	31	21.7386	0	0	14.2	11.2	35.2	132	13.4	21.7	7.4	2.8	137	4.5	140	1.7	20	302	#NULL!	0	#NULL!	1
20	23	1	0	39	108.591	1	13	8.4	8.5	25.7	240	#NULL!	31.9	5.4	2.9	141	4.4	113	0.5	8	291	#NULL!	0	#NULL!	1
58	24	1	1	49	57.6735	0	0	18.1	13.4	39.8	149	#NULL!	2	1	3.1	139	4	165	0.9	10	300	#NULL!	0	#NULL!	1
23	25	1	0	54	34.9919	0	0	10.1	10.8	32.6	247	8.7	14.1	0.1	2.9	141	3.9	116	0.5	7	304	#NULL!	0	#NULL!	1
18	26	1	0	79	63.6327	0	0	6.8	11.2	34	149	4.6	25.6	6	2.7	140	3	141	0.6	9	292	#NULL!	0	#NULL!	1
15	27	1	0	54	32.1136	0	0	16.7	13.1	37.6	198	#NULL!	#NULL!	#NULL!	3.5	143	3.9	119	0.6	9	300	#NULL!	0	#NULL!	1
7	29	1	0	55	52.6259	0	0	7.1	11.5	33.9	156	5.6	18	3.6	3.2	139	3	191	0.7	11	305	#NULL!	0	#NULL!	1
33	31	1	1	48	39.5835	0	0	11.9	12.4	37.2	118	#NULL!	#NULL!	#NULL!	2	139	5.3	156	0.8	12	305	#NULL!	0	#NULL!	1
33	32	1	1	44	26.8882	0	0	12	13.8	40	250	10.1	0.4	#NULL!	2.8	137	4.3	175	0.8	8	291	#NULL!	0	#NULL!	1
7	34	1	0	48	19.5327	0	0	14.1	10.6	33.2	219	12.1	16	5	3.1	143	4.2	117	0.5	9	296	#NULL!	0	#NULL!	1
40	36	1	0	52	130.754	1	41	14	11.4	34.3	140	13.2	7	2	3.2	151	3	223	0.6	13	332	#NULL!	0	#NULL!	2
12	39	1	0	50	23.2813	0	0	14	11.6	35.1	216	#NULL!	#NULL!	#NULL!	3.2	145	3.8	113	0.5	5	308	#NULL!	0	#NULL!	2
10	40	1	0	57	14.2125	0	0	19.9	15.5	46.2	124	18.7	4.9	0.8	4	142	3	147	0.7	12	311	#NULL!	0	#NULL!	1
29	41	1	0	66	44.7982	0	0	8.8	8.6	26.2	165	6.9	17.9	3.5	2.3	140	4.2	132	0.5	12	310	#NULL!	0	#NULL!	1
33	43	1	0	60	46.8295	0	0	10.5	10.5	31.6	100	#NULL!	#NULL!	#NULL!	2.9	143	4	124	0.8	16	299	#NULL!	0	#NULL!	1
12	44	1	0	55	33.0803	0	0	9.8	10.1	30.9	74	8.7	10.2	0.2	1.4	139	4.1	129	0.5	12	304	#NULL!	0	#NULL!	1
10	45	1	1	69	16.8383	0	0	8.4	14	41.7	181	5.2	28.8	6.2	3.5	137	3.8	174	0.6	12	292	#NULL!	0	#NULL!	1
11	47	1	0	63	90.1064	1	11	11.3	9.4	27.7	185	#NULL!	#NULL!	#NULL!	3	137	3.1	186	0.4	16	290	#NULL!	0	#NULL!	1
3	48	1	0	78	20.412	0	0	7.7	11.8	33.6	148	#NULL!	#NULL!	#NULL!	2.5	143	3.9	155	0.6	7	299	#NULL!	0	#NULL!	1
38	50	1	1	40	25.8394	0	0	25.3	14.1	41.1	220	#NULL!	#NULL!	#NULL!	3.7	140	3.7	228	0.9	12	311	#NULL!	0	#NULL!	1
19	51	1	1	49	50.1829	0	0	12.3	13.9	41.1	176	8.3	8.3	0.6	3.7	145	4.5	148	1.1	12	302	#NULL!	0	#NULL!	2
38	52	1	1	74	147.221	1	44	12	9.9	29.2	174	9.1	23	1.4	2.8	136	4.1	175	0.8	17	292	#NULL!	0	#NULL!	1
57	54	1	1	69	74.0187	0	0	14.4	9.7	28	213	#NULL!	#NULL!	#NULL!	2.8	140	3.8	151	0.8	13	300	#NULL!	0	#NULL!	1
12	55	1	1	37	36.9277	0	0	8.5	11.6	35.6	243	7.4	9.6	2.8	3.2	141	4.3	123	0.6	9	305	#NULL!	0	#NULL!	1
46	57	1	1	59	45.2269	0	0	18.4	11.9	36.6	237	#NULL!	10	2	3.3	136	3.8	139	1.3	12	294	#NULL!	0	#NULL!	1
6	58	1	0	35	8.5703	0	0	11.3	12.2	35.9	159	#NULL!	#NULL!	#NULL!	3.1	142	4	140	0.5	5	294	#NULL!	0	#NULL!	1
22	61	1	1	46	36.705	0	0	10.9	11.4	35.2	231	8.8	13	3.5	3.4	136	3.9	140	0.9	13	288	#NULL!	0	#NULL!	1
4	62	1	1	46	11.8029	0	0	16.8	11.9	36.6	250	15.5	3	1	3.5	138	4	155	1.3	13	315	#NULL!	0	#NULL!	1
26	63	1	1	63	65.2701	1	28	16.3	9.5	28.9	120	15	4.4	3.9	2.4	140	4.1	138	0.9	12	289	#NULL!	0	#NULL!	1
54	64	1	1	50	110.6	1	83	16	12.6	36.7	181	#NULL!	95.6	3.5	3.1	145	3.7	131	0.8	13	304	#NULL!	0	#NULL!	2
7	65	1	1	45	33.9795	0	0	13.5	12.5	37.8	239	11.9	9.1	2.5	3.7	140	4.1	150	1.1	18	304	#NULL!	0	#NULL!	1
15	66	1	1	53	52.2181	0	0	11.1	13.1	38.6	195	9.3	15.2	0.5	3.1	137	4	204	0.9	14	295	#NULL!	0	#NULL!	1
35	67	1	0	45	20.2211	0	0	12.9	11	31.6	212	#NULL!	8.1	0.9	3.6	143	3.9	208	0.6	8	317	#NULL!	0	#NULL!	1
27	68	1	0	53	55.6898	0	0	15.9	12.2	35.5	219	14.5	6.2	2.2	3.7	145	2.9	165	0.4	20	309	#NULL!	0	#NULL!	2
13	69	1	0	49	36.7418	0	0	15.9	11.1	33.5	203	15.2	3.9	0.3	2.8	137	3.6	185	0.8	11	301	#NULL!	0	#NULL!	1
18	71	1	1	47	23.5424	0	0	15.2	11.8	35.5	273	10.8	23.6	5	3.4	141	4.2	138	0.8	11	291	#NULL!	0	#NULL!	1
49	72	1	1	60	133.937	1	52	24.4	9.1	25.3	121	#NULL!	4	8	1.6	138	3.7	182	1.2	14	297	#NULL!	0	#NULL!	1
15	73	1	0	41	30.6857	0	0	11.6	10.2	31.6	210	#NULL!	11	5.8	2.9	140	3.1	201	0.6	10	304	#NULL!	0	#NULL!	1
19	74	1	0	48	56.9597	1	19	15	9.5	27.6	245	#NULL!	#NULL!	#NULL!	3.4	141	4	144	0.6	13	296	#NULL!	0	#NULL!	1
3	75	1	0	43	32.0206	0	0	14.5	11.6	34.9	183	13.1	6.5	3.1	3.9	139	3.9	129	0.6	7	294	#NULL!	0	#NULL!	1
18	76	1	0	70	57.9767	1	23	15.5	8.9	26.1	101	#NULL!	#NULL!	#NULL!	2.4	144	4.5	151	0.7	13	305	#NULL!	0	#NULL!	1
34	77	1	1	46	38.2697	0	0	15.8	11.9	35.1	209	11.2	20.6	7.9	3.4	138	3.7	166	1.1	15	300	#NULL!	0	#NULL!	1
22	78	1	0	65	65.6651	1	24	17.9	10.9	32.5	253	#NULL!	#NULL!	#NULL!	2.9	143	3.2	117	0.8	13	300	#NULL!	0	#NULL!	1
17	79	1	1	48	53.9341	0	0	11.4	11.9	35.1	314	10.6	7.1	0.2	3	135	3.9	170	1.3	24	299	#NULL!	0	#NULL!	1
31	84	1	0	71	33.31	0	0	12.6	9.9	29.8	258	10.1	20	3	2	139	3	179	0.6	9	314	#NULL!	0	#NULL!	1
22	85	1	0	54	24.1738	0	0	14.1	13.2	40.4	138	13.2	4.9	1.4	3.5	139	4.3	147	0.6	13	304	#NULL!	0	#NULL!	1
5	86	1	1	46	39.5279	0	0	14.9	13.7	34.3	243	#NULL!	#NULL!	#NULL!	3.6	137	4.3	177	0.8	13	312	#NULL!	0	#NULL!	1
57	87	1	1	70	124.762	1	63	14.1	11.3	34	166	#NULL!	12.1	1.5	3.3	142	4.3	161	0.9	14	293	#NULL!	0	#NULL!	1
4	89	1	1	66	24.1784	0	0	14.6	12	36.8	117	13	7	4.4	3	139	4.1	162	0.9	12	301	#NULL!	0	#NULL!	1
17	90	1	1	41	23.7903	0	0	12.5	12	35.3	195	#NULL!	24.9	5.8	3.7	143	4.2	180	1.1	20	308	#NULL!	0	#NULL!	1
39	91	1	0	77	133.194	1	73	17.1	11.2	34	175	#NULL!	#NULL!	#NULL!	3.1	139	3.7	227	1	30	311	#NULL!	0	#NULL!	1
16	93	1	1	44	30.1286	0	0	13.1	12	35.1	323	#NULL!	17.3	6.8	3.5	136	4	155	0.9	11	295	#NULL!	0	#NULL!	1
51	94	1	1	43	161.609	1	52	27.5	12.6	38.1	298	23.7	10	5	2.9	140	3.9	155	0.8	12	296	#NULL!	0	#NULL!	1
5	95	1	0	60	10.0676	0	0	7.2	11.2	33.8	154	6.1	13.9	1.3	3	140	3.9	201	0.5	11	302	#NULL!	0	#NULL!	1
30	96	1	1	53	31.325	0	0	15.8	12.4	37.7	212	#NULL!	24.6	8.9	2.6	142	3.2	141	0.8	8	290	#NULL!	0	#NULL!	1
49	97	1	0	44	24.6873	0	0	13.5	14.8	47	218	10	20.9	4.4	4	144	3.9	134	0.6	7	309	#NULL!	0	#NULL!	1
24	98	1	0	73	50.2869	0	0	19.2	11.1	34	175	17.9	13	6	2.9	141	3.8	189	0.6	15	309	#NULL!	0	#NULL!	1
7	99	1	0	58	12.009	0	0	10.6	12.8	37.2	155	#NULL!	13.8	0.7	3.6	142	4.2	168	0.5	10	302	#NULL!	0	#NULL!	1
40	100	1	0	53	77.1674	1	110	18.9	9.9	29	174	17.1	7.2	2	2.4	132	5.5	278	0.8	16	302	#NULL!	0	#NULL!	0
6	102	1	0	35	14.8101	0	0	14.7	10.4	30.4	212	#NULL!	#NULL!	#NULL!	3.4	141	4.7	170	0.6	14	298	#NULL!	0	#NULL!	1
14	104	1	0	61	19.0104	0	0	17.4	11.5	34.2	152	15.8	4	4	3.2	140	3.4	184	0.8	9	297	#NULL!	0	#NULL!	1
30	106	1	0	58	39.6112	0	0	13	12.6	36.7	171	#NULL!	#NULL!	#NULL!	3.4	144	4.1	145	0.6	11	312	#NULL!	0	#NULL!	1
20	107	1	0	55	33.9264	0	0	10.7	11.1	32.6	202	9.5	11.4	0.2	3.1	139	2.7	165	0.7	10	296	#NULL!	0	#NULL!	1
19	111	1	1	51	37.0957	1	73	13.1	10.9	32.5	162	#NULL!	16.8	7	2.8	142	4.1	146	0.9	11	293	#NULL!	0	#NULL!	1
7	112	1	1	50	80.9764	0	0	18.3	12.6	37.8	271	13.7	18.4	6.1	3.8	135	3.7	175	0.8	10	300	#NULL!	0	#NULL!	1
58	115	1	0	37	13.7688	0	0	12.4	11.1	32.8	209	#NULL!	#NULL!	#NULL!	3.3	137	4.6	106	0.6	8	295	#NULL!	0	#NULL!	1
56	116	1	0	46	27.4515	0	0	10.5	11.1	33.6	106	#NULL!	9.3	0.8	2.4	141	4.1	189	0.5	10	299	#NULL!	0	#NULL!	1
35	118	1	1	57	43.5065	0	0	6.1	11.9	36.9	146	11.9	2.2	53.5	3.1	135	4.7	123	0.6	11	277	#NULL!	0	#NULL!	1
8	119	1	0	59	45.2749	0	0	22.3	13.2	41.7	733	13.2	#NULL!	#NULL!	2.9	136	4.1	123	0.5	9	289	#NULL!	0	#NULL!	1
10	120	1	0	46	9.5352	0	0	7.7	11.4	33.8	248	5.1	24.7	8.1	3.7	139	3.8	91	0.5	8	293	#NULL!	0	#NULL!	1
16	122	1	0	42	30.9576	0	0	11.8	12.1	34.7	121	12.1	#NULL!	13	2.4	146	3.5	139	0.6	5	301	#NULL!	0	#NULL!	2
29	124	1	0	82	37.1231	0	0	12.5	10.7	33.5	235	10.7	10.8	7.6	3.2	136	3.8	123	0.6	12	318	#NULL!	0	#NULL!	1
24	125	1	1	50	36.3632	0	0	20.1	12.4	36.7	200	12.4	#NULL!	17	3.1	149	4	193	0.9	13	320	#NULL!	0	#NULL!	2
47	126	1	0	75	104.143	0	0	7	11.8	34.4	220	11.8	#NULL!	22.5	4	137	3.6	100	0.8	18	290	#NULL!	0	#NULL!	1
41	127	1	0	50	28.5803	0	0	7.2	10.5	31.3	191	10.5	4.9	23.7	2.9	138	3.6	144	0.6	11	293	#NULL!	0	#NULL!	1
57	128	1	0	67	96.104	1	62	9.9	9.9	30.5	121	9.9	7.8	13.7	2.5	143	4.3	142	0.6	15	328	#NULL!	0	#NULL!	1
39	129	1	1	41	60.9632	0	0	14.5	12.2	36.9	304	12.2	12.5	13.5	3.4	138	3.7	159	1.6	14	307	#NULL!	0	#NULL!	1
29	130	1	0	68	27.7351	0	0	8	12.8	37.9	132	12.8	#NULL!	#NULL!	2.9	140	4.2	308	0.8	14	309	#NULL!	0	#NULL!	1
54	131	1	0	52	67.9204	0	0	17.8	11.5	35.2	200	11.5	16.6	4.7	2.8	134	4	168	0.8	9	300	#NULL!	0	#NULL!	0
5	132	1	1	59	20.0232	0	0	10.7	11	33.3	229	11	8.6	13.2	3.1	139	4	145	0.7	10	316	#NULL!	0	#NULL!	1
43	133	1	0	46	31.8823	0	0	11.3	10.1	30.6	136	10.1	9.7	9.4	2.7	138	4.2	115	0.5	8	288	#NULL!	0	#NULL!	1
13	134	1	0	59	63.9387	0	0	12.9	12.8	38.4	300	12.8	#NULL!	24.8	3.4	142	3.9	150	0.6	8	298	#NULL!	0	#NULL!	1
11	135	1	1	50	32.8013	0	0	15.7	13.8	40.3	105	13.8	#NULL!	#NULL!	3.7	142	3.8	200	0.9	12	309	#NULL!	0	#NULL!	1
36	136	1	0	63	33.8414	0	0	8.4	12.7	38	155	12.7	7.5	10.2	3	141	3.5	198	0.6	12	293	#NULL!	0	#NULL!	1
38	137	1	1	37	37.2393	0	0	21.7	11.6	35.8	172	11.6	20.3	5	2.7	139	3.6	166	0.8	9	305	#NULL!	0	#NULL!	1
21	138	1	0	55	34.7869	0	0	14	10.3	30.6	151	10.3	#NULL!	#NULL!	2.6	142	4.3	208	0.7	20	305	#NULL!	0	#NULL!	1
12	139	1	0	67	31.6505	0	0	10.7	10.5	31.5	122	10.5	#NULL!	#NULL!	2.4	141	3.6	150	0.6	11	303	#NULL!	0	#NULL!	1
4	141	1	1	39	28.1067	0	0	17.2	17.2	51.3	258	17.2	12.5	19.9	5.1	137	3.8	140	0.9	14	298	#NULL!	0	#NULL!	1
20	142	1	1	46	74.8339	0	0	20.5	13.2	39.1	191	13.2	#NULL!	#NULL!	3.6	132	4.1	253.305	1	14	307	#NULL!	0	#NULL!	0
16	144	1	1	35	10.2833	0	0	15.2	12.2	34.7	301	#NULL!	8	0.3	3.9	145	3.7	174	0.8	14	312	#NULL!	0	#NULL!	2
14	145	1	1	64	57.9448	0	0	20.2	9.6	29.1	145	#NULL!	#NULL!	#NULL!	1.8	139	4.5	167	0.5	14	303	#NULL!	0	#NULL!	1
21	147	1	0	59	73.3094	1	36	7.4	11	32.5	176	6.1	11.8	5.9	2.7	145	3.9	148	0.8	17	301	#NULL!	0	#NULL!	2
53	148	1	1	46	188.059	1	54	16.2	12.3	35.4	177	13.7	13.5	1.8	2.8	140	3.7	221	0.7	15	309	#NULL!	0	#NULL!	1
32	149	1	0	70	86.2942	1	33	12.1	8.7	27.1	89	10.9	5.1	5.1	1.5	139	4.2	74	0.5	12	296	#NULL!	0	#NULL!	1
26	150	1	1	52	29.2529	0	0	14.6	14.7	43.8	184	13.5	5.7	1.4	4	140	3.5	204	1.2	16	295	#NULL!	0	#NULL!	1
15	151	1	0	52	22.2923	0	0	12.3	10.5	32.3	172	11.1	8.6	0.8	3.3	139	4.4	176	0.7	16	300	#NULL!	0	#NULL!	1
53	152	1	1	41	94.3579	1	66	25.3	13.9	41.8	226	#NULL!	#NULL!	#NULL!	4.1	139	4.6	144	1	7	308	#NULL!	0	#NULL!	1
36	153	1	0	57	52.335	0	0	16.9	11.1	32.7	168	16	3.5	1.7	2.3	137	3.8	150	0.6	11	300	#NULL!	0	#NULL!	1
59	154	1	1	56	134.999	1	59	6.7	11	31	129	6.3	4	2	2.6	137	3.1	258	0.6	9	304	#NULL!	0	#NULL!	1
12	155	1	1	76	42.4429	0	0	10.7	10	30.1	119	9.6	3.6	6.7	2.5	137	3.8	115	1.2	22	300	#NULL!	1	191	1
34	156	1	0	41	37.6067	0	0	12.8	10.8	33.1	231	#NULL!	#NULL!	#NULL!	2.9	148	3	194	0.7	21	332	#NULL!	0	#NULL!	2
53	157	1	1	49	132.442	1	54	21.2	15.7	45.8	181	#NULL!	6	7	4.1	140	3.9	167	0.5	10	296	#NULL!	0	#NULL!	1
37	158	1	1	38	30.7377	0	0	12.3	10.1	29.3	152	#NULL!	21.7	7.7	3.4	150	3.5	153	0.8	21	318	#NULL!	0	#NULL!	2
14	160	1	0	57	56.0162	0	0	15.3	11.8	35.1	222	#NULL!	#NULL!	#NULL!	2.8	138	3.5	184	0.7	10	311	#NULL!	0	#NULL!	1
42	161	1	0	63	94.3552	1	43	6.9	11	33.1	124	5.8	14.3	1.8	2.9	137	3.9	172	0.5	9	287	#NULL!	0	#NULL!	1
55	162	1	1	52	62.6281	1	94	7.3	13	40.2	175	4.6	29.4	6.1	3.5	140	4.3	213	0.8	13	299	#NULL!	0	#NULL!	1
1	165	1	0	64	37.3006	0	0	9	9.9	29.6	176	#NULL!	10.3	0.9	2.5	142	3.9	94.3686	1.7	38	327	#NULL!	0	#NULL!	1
45	166	1	0	77	70.8537	1	46	9.1	13.3	39.4	233	#NULL!	#NULL!	#NULL!	3.7	134	3.2	151	0.8	17	307	#NULL!	0	#NULL!	0
40	167	1	1	55	62.4025	0	0	15.2	11.2	32.8	199	#NULL!	13.7	4.1	2.8	142	4.2	142	0.8	13	296	#NULL!	0	#NULL!	1
37	168	1	0	75	60.0897	0	0	11.2	9.7	28	87	#NULL!	5.8	1.9	2.4	138	3.8	156	1	21	310	#NULL!	0	#NULL!	1
7	169	1	0	53	90.723	1	10	18.7	9.4	28.7	331	18.1	2.4	0.8	2.7	137	3.9	164	0.6	11	298	#NULL!	0	#NULL!	1
56	170	1	0	57	54.2942	0	0	9.7	11.1	32	149	8.8	9.1	0.4	3.2	136	3.8	133	0.7	9	296	#NULL!	0	#NULL!	1
30	172	1	0	74	65.2837	1	72	9.1	10.6	30.5	167	#NULL!	20.3	6.7	2	135	3	145	0.7	17	294	#NULL!	0	#NULL!	1
7	173	1	0	43	39.3406	0	0	10.4	9.8	31.4	297	9.9	5.1	0.2	3.8	144	4.1	174	0.7	7	320	#NULL!	0	#NULL!	1
29	175	1	1	48	71.7101	0	0	17	11.9	36	231	15.4	5	2	3.6	130	3.8	184	0.9	8	281	#NULL!	0	#NULL!	0
47	176	1	0	58	25.8437	0	0	13.1	11.3	33.2	183	#NULL!	#NULL!	#NULL!	3.6	141	4.4	187	0.7	17	312	#NULL!	0	#NULL!	1
33	177	1	0	53	23.5917	0	0	12.2	12.7	39.7	113	10.8	9.6	1.6	2.8	138	3.6	142	0.8	9	294	#NULL!	0	#NULL!	1
53	178	1	1	47	44.921	0	0	10.1	12.4	36.2	108	#NULL!	14	5.6	2.9	138	3.9	149	0.9	16	290	#NULL!	0	#NULL!	1
35	179	1	1	61	106.853	0	0	8.8	13	37.3	343	#NULL!	#NULL!	#NULL!	3.2	142	4.3	183	0.9	19	315	#NULL!	0	#NULL!	1
51	180	1	0	61	61.7876	0	0	12.2	11	31.9	198	#NULL!	#NULL!	#NULL!	2.2	148	3.2	263	0.4	11	322	#NULL!	0	#NULL!	2
38	181	1	1	53	21.5881	0	0	16.6	13	39.8	210	13.7	11	1	3.2	139	3.5	219	0.8	12	305	#NULL!	0	#NULL!	1
47	182	1	0	72	71.3214	0	0	12.8	12.7	37.7	149	#NULL!	#NULL!	#NULL!	3.3	143	3.8	190	0.4	10	311	#NULL!	1	58	1
53	183	1	0	76	71.5397	0	0	17.8	12.3	35.9	138	#NULL!	#NULL!	#NULL!	2.5	141	4	219	0.6	17	303	#NULL!	0	#NULL!	1
44	184	1	0	55	80.2254	0	0	9.1	10.4	30.4	84	7	17.4	5.1	2.1	139	3.1	121	0.6	8	297	#NULL!	0	#NULL!	1
51	185	1	0	74	201.481	1	52	10.7	10	31.8	142	9.7	3.9	4.6	2.6	143	3.2	185	0.6	10	302	#NULL!	0	#NULL!	1
33	186	1	1	46	46.48	0	0	23.4	13.7	39.2	228	#NULL!	#NULL!	#NULL!	3.6	139	4.4	255	0.7	10	321	#NULL!	0	#NULL!	1
31	187	1	0	62	33.4584	0	0	8.4	13.6	40.1	250	#NULL!	15.3	0.2	3.3	137	4.2	157	0.6	7	293	#NULL!	1	75	1
36	188	1	1	37	20.6768	0	0	8.7	13.7	40.5	170	#NULL!	#NULL!	#NULL!	3.5	142	4.2	102	0.8	15	301	#NULL!	0	#NULL!	1
23	189	1	0	76	73.821	1	25	12.1	13.1	39.9	175	10.7	7.6	3.6	2.8	139	3.5	212	0.7	12	317	#NULL!	0	#NULL!	1
19	190	1	0	79	99.8184	0	0	10.9	11.9	37	157	8.8	12.2	4.5	3.7	137	4.2	153	1.1	27	299	#NULL!	0	#NULL!	1
38	191	1	0	28	37.6139	0	0	24.5	10.6	31	280	#NULL!	12	3	3.3	144	4.4	156	0.6	10	313	#NULL!	0	#NULL!	1
24	192	1	1	79	65.7701	0	0	14.4	15.1	45.7	189	#NULL!	#NULL!	#NULL!	3.6	138	3.5	176	0.9	23	304	#NULL!	1	96	1
25	193	1	0	43	19.9907	0	0	15.3	11.8	36.2	203	12	18.5	2.5	3.1	141	3.4	166	0.6	7	305	#NULL!	0	#NULL!	1
31	194	1	1	74	87.6642	0	0	13.5	12.6	36.2	160	#NULL!	10.4	5.3	3.3	145	3.6	155	0.8	24	303	#NULL!	0	#NULL!	2
31	195	1	1	52	29.6849	0	0	20.2	13	38.8	340	16.1	19	8	3.3	138	4	172	0.9	11	298	#NULL!	0	#NULL!	1
31	198	1	0	47	110.722	1	32	15.4	12.4	38.2	225	#NULL!	10.9	0.6	3.2	143	4	112	0.6	11	301	#NULL!	0	#NULL!	1
27	199	1	0	78	91.4774	1	229	15.3	11.6	36.1	148	13.2	4	1	2.9	138	3.7	211	0.7	14	303	#NULL!	0	#NULL!	1
10	200	1	0	38	24.2804	0	0	17.4	11.3	33.8	282	#NULL!	6	1	4.3	137	4.1	193	0.6	12	302	#NULL!	0	#NULL!	1
59	201	1	1	46	101.309	1	135	35	12.5	36.1	329	32.6	4	1	3.7	130	3.6	286	0.7	8	304	#NULL!	0	#NULL!	0
15	202	1	0	51	19.6216	0	0	10.5	10.1	31.8	138	#NULL!	#NULL!	#NULL!	2.9	146	3.7	146	0.9	16	349	#NULL!	0	#NULL!	2
49	203	1	0	68	133.677	1	51	10.7	11.8	35.6	129	#NULL!	#NULL!	#NULL!	3.1	142	3.9	213	0.8	11	319	#NULL!	0	#NULL!	1
41	205	1	0	71	39.6392	0	0	12.4	11.6	36.1	90	11.7	5	0.3	3.5	140	3.6	194	0.6	12	301	#NULL!	0	#NULL!	1
29	206	1	0	59	59.1442	0	0	9.5	10.2	29.9	134	#NULL!	2	#NULL!	2.6	150	3.1	163	0.7	14	325	#NULL!	0	#NULL!	2
15	208	1	1	54	181.926	0	0	22	12.2	35.3	166	#NULL!	10	1	3.1	142	4.8	190	1	13	299	#NULL!	0	#NULL!	1
39	209	1	1	60	64.0057	0	0	10.5	10	30.6	162	8.4	10.5	9.1	2.3	140	3.4	124	0.7	21	301	#NULL!	0	#NULL!	1
3	210	1	0	52	16.5244	0	0	10.6	9.3	27.8	219	#NULL!	#NULL!	#NULL!	2.2	146	3.1	89.5465	0.3	10	294	#NULL!	0	#NULL!	2
14	211	1	1	52	29.2373	0	0	15.7	11.7	34.4	294	#NULL!	#NULL!	#NULL!	3.7	135	3.8	95.248	0.8	12	288	#NULL!	0	#NULL!	1
52	213	1	1	45	121.755	1	129	16.3	12.8	37.5	178	#NULL!	#NULL!	#NULL!	3.6	142	3.3	236.16	0.7	14	301	#NULL!	0	#NULL!	1
32	214	1	1	36	33.7893	0	0	16.7	14.4	42.3	186	#NULL!	20.8	3.4	3.1	143	4	118	1	10	305	#NULL!	0	#NULL!	1
28	215	1	0	61	43.2972	1	30	20.8	10.9	31.6	142	#NULL!	5.8	1.3	3	142	4.1	152.87	0.5	9	303	#NULL!	0	#NULL!	1
51	216	1	0	56	54.6607	0	0	17.7	10.7	32	202	#NULL!	#NULL!	#NULL!	3.1	140	3.8	196	0.7	12	306	#NULL!	0	#NULL!	1
60	217	1	1	41	39.2499	0	0	15.4	14.8	43.2	211	#NULL!	#NULL!	#NULL!	4.5	140	3.6	132.885	0.8	13	309	#NULL!	0	#NULL!	1
52	218	1	1	29	42.1713	0	0	17.6	10.6	30.1	215	#NULL!	3.1	2	3.1	139	3.9	149.301	0.8	7	293	#NULL!	0	#NULL!	1
55	219	1	0	60	37.575	1	59	12.5	10.9	30.8	204	#NULL!	8.3	3.1	2.7	139	3.7	152.596	0.5	10	301	#NULL!	0	#NULL!	1
3	220	1	0	45	12.9379	0	0	23.9	13.1	38.3	291	#NULL!	1	4	3.2	142	3.9	200	0.7	11	297	#NULL!	0	#NULL!	1
14	222	1	0	58	38.69	0	0	16.2	12.4	36.5	270	#NULL!	10.3	3.1	3	138	4.4	158.353	0.6	9	313	#NULL!	0	#NULL!	1
42	224	1	0	48	16.2231	0	0	11.1	11.4	34.9	250	#NULL!	9.5	1	3.5	146	3.5	159.879	0.6	11	307	#NULL!	0	#NULL!	2
48	225	1	1	56	23.4598	0	0	12.3	12.3	36.7	186	#NULL!	5	2.5	4	142	4.1	191	0.7	14	303	#NULL!	0	#NULL!	1
34	226	1	0	43	83.6684	1	49	10.8	13.1	38.2	217	#NULL!	5.3	1.3	3.1	136	4.4	157.807	0.5	7	306	#NULL!	0	#NULL!	1
28	227	1	1	51	27.6164	0	0	16	10.9	30.9	219	#NULL!	13.2	5.9	2.3	139	4.63	159.635	0.7	13	302	#NULL!	0	#NULL!	1
19	228	1	1	52	35.181	0	0	12.6	12.2	35.2	164	#NULL!	10.2	1.4	3.2	145	4.4	153.653	0.7	10	316	#NULL!	0	#NULL!	2
25	229	1	0	50	19.7963	0	0	13.8	10.9	31.3	163	#NULL!	7.3	2.2	3.3	140	3.3	140.317	0.5	13	299	#NULL!	0	#NULL!	1
52	230	1	0	42	93.4465	0	0	21.5	10.4	31.3	147	#NULL!	#NULL!	#NULL!	3.8	151	3.9	387.553	0.8	10	322	#NULL!	0	#NULL!	2
45	231	1	0	51	21.7169	0	0	24.4	12.5	37.3	222	#NULL!	20	3	3.5	141	4.6	117	0.5	13	302	#NULL!	0	#NULL!	1
43	232	1	1	46	67.1425	0	0	28.4	13.9	41.6	193	#NULL!	3.3	2.6	2.9	142	4.4	221	0.8	13	307	#NULL!	0	#NULL!	1
32	1	2	0	47	24.2832	0	0	19.1	12.5	37.2	203	#NULL!	7	4	4.06091	137	3.5	175	0.697859	13.5409	295	#NULL!	0	#NULL!	1
33	2	2	1	60	80.5891	1	19	18	11.9	35.2	193	16.7	3.7	3.7	2.9	121	2.8	245	1	19	271	#NULL!	0	#NULL!	0
34	4	2	0	70	41.8362	1	95	17.8	11.8	34.4	181	#NULL!	3.1	1.5	3.5	144	4.2	325	0.6	16	338	#NULL!	0	#NULL!	1
8	5	2	0	52	8.9401	0	0	12.1	10.8	31.8	231	#NULL!	7	3	3.3	144	3.1	196	0.6	13	302	#NULL!	0	#NULL!	1
18	6	2	0	61	84.691	1	94	9.3	9.8	29.7	112	8.6	2	3	3.6	144	3	270	0.6	17	318	#NULL!	0	#NULL!	1
6	7	2	1	37	25.8838	0	0	11.6	11.4	34.4	248	8.8	16.2	6.5	3	136	3.9	125	0.7	15	299	#NULL!	0	#NULL!	1
18	8	2	0	43	20.0998	0	0	8.2	9	27.1	157	#NULL!	11.5	11.7	3.5	143	2.7	125	0.6	8	305	#NULL!	0	#NULL!	1
49	9	2	1	48	86.4142	1	51	15.5	12.3	35.7	262	#NULL!	4.5	2.5	3.6	137	3	169	0.9	18	302	#NULL!	0	#NULL!	1
54	10	2	0	64	60.1648	1	49	23.2	9.3	26.4	262	#NULL!	1	10	3.5	146	2.6	225	0.6	24	318	#NULL!	0	#NULL!	2
6	11	2	0	58	37.1663	0	0	11.4	8.6	25.4	149	#NULL!	10.9	7.6	3.9	146	3	198	0.4	19	308	#NULL!	0	#NULL!	2
11	12	2	1	47	30.5903	0	0	11	10.9	32.8	253	9.4	8.4	5.6	3.2	143	3.7	137	0.7	14	304	#NULL!	0	#NULL!	1
47	13	2	0	50	74.2436	1	48	13.6	11.5	35.6	178	12.6	2.9	4.2	3.3	152	3.2	147	0.9	16	314	#NULL!	0	#NULL!	2
7	15	2	0	67	21.6601	0	0	9	10.9	32.5	128	#NULL!	6.2	6.4	3.3	140	3.3	165	0.6	10	290	#NULL!	0	#NULL!	1
55	16	2	0	52	66.879	0	0	9.5	10.5	32	158	#NULL!	#NULL!	#NULL!	3.4	144	3	170	0.5	6	309	#NULL!	0	#NULL!	1
5	17	2	0	59	26.3345	0	0	10.1	15.8	48.2	153	9.6	4.7	0.9	3.8	140	2.9	286	1	13	304	#NULL!	0	#NULL!	1
52	18	2	1	49	68.4718	0	0	17.1	12	36	107	14.7	9.4	4.6	2.2	139	3.1	399	1.9	28	336	#NULL!	0	#NULL!	1
15	19	2	1	31	21.7386	0	0	16.1	14.4	45.1	132	13.4	9.5	6.9	3.9	140	3.5	135	0.8	21	298	#NULL!	0	#NULL!	1
20	23	2	0	39	108.591	1	13	14	9.4	28	205	#NULL!	3.7	4.2	3.6	136	3.7	150	0.4	6	294	#NULL!	0	#NULL!	1
58	24	2	1	49	57.6735	0	0	13.7	11.3	33.8	127	#NULL!	3.9	2.2	2.7	146	2.6	459	1	17	334	#NULL!	0	#NULL!	2
23	25	2	0	54	34.9919	0	0	14.2	11.7	34.4	344	12.8	6	3.2	3.6	142	3.5	177	0.4	5	308	#NULL!	0	#NULL!	1
18	26	2	0	79	63.6327	0	0	10.1	11.7	35.8	154	8.6	9.2	5.3	3	143	2.6	165	0.5	9	293	#NULL!	0	#NULL!	1
15	27	2	0	54	32.1136	0	0	13.7	13.6	40	197	#NULL!	#NULL!	#NULL!	4	140	3.9	115	0.6	8	299	#NULL!	0	#NULL!	1
7	29	2	0	55	52.6259	0	0	7.8	11.6	34.3	147	7.2	6	2.3	3.5	142	3.2	227	0.5	12	309	#NULL!	0	#NULL!	1
33	31	2	1	48	39.5835	0	0	10.3	13.3	39	118	#NULL!	#NULL!	#NULL!	3.4	138	4.4	206	0.8	14	303	#NULL!	0	#NULL!	1
33	32	2	1	44	26.8882	0	0	23.1	12.1	35.9	242	#NULL!	2	8	2.8	144	3.4	136	0.8	13	297	#NULL!	0	#NULL!	1
7	34	2	0	48	19.5327	0	0	14.7	13.2	41	239	13.4	2	4	4.1	145	3.4	171	0.5	9	299	#NULL!	0	#NULL!	2
40	36	2	0	52	130.754	1	41	14.6	11.9	36.1	149	13.4	3.3	4.5	3.3	151	2.7	213	0.5	20	330	#NULL!	0	#NULL!	2
12	39	2	0	50	23.2813	0	0	23.2	11.4	34.1	190	#NULL!	#NULL!	#NULL!	3.14511	144	3.3	155.546	0.485216	4.05001	302	#NULL!	0	#NULL!	1
10	40	2	0	57	14.2125	0	0	14.7	14.3	41.9	111	14.3	1.9	0.8	3.9	146	3	215	0.8	16	333	#NULL!	0	#NULL!	2
29	41	2	0	66	44.7982	0	0	15.2	9.6	28.8	139	13.2	9	4	3.1	145	3.3	142	0.8	16	320	#NULL!	0	#NULL!	2
33	43	2	0	60	46.8295	0	0	13.5	11.1	33	103	#NULL!	#NULL!	#NULL!	3.3	142	3.4	195	0.8	20	296	#NULL!	0	#NULL!	1
12	44	2	0	55	33.0803	0	0	7	11.8	35.5	228	6	8	6.2	2.9	148	2.8	163	0.6	20	335	#NULL!	0	#NULL!	2
10	45	2	1	69	16.8383	0	0	7.3	11	33.2	162	6.1	9.3	6.5	3.1	139	3.3	227	0.5	19	305	#NULL!	0	#NULL!	1
11	47	2	0	63	90.1064	1	11	8.1	9.6	28.2	194	#NULL!	#NULL!	#NULL!	3.2	140	3.5	282	0.6	16	312	#NULL!	0	#NULL!	1
3	48	2	0	78	20.412	0	0	8.6	11.4	33	156	#NULL!	#NULL!	#NULL!	3.1	140	2.5	207	0.5	21	309	#NULL!	0	#NULL!	1
38	50	2	1	40	25.8394	0	0	21.5	13	38.2	194	#NULL!	#NULL!	#NULL!	3.9	141	3.6	168	0.9	24	300	#NULL!	0	#NULL!	1
19	51	2	1	49	50.1829	0	0	17.1	13.4	39.9	157	#NULL!	#NULL!	#NULL!	3.7	146	4	131	0.9	12	309	#NULL!	0	#NULL!	2
38	52	2	1	74	147.221	1	44	9.7	9.1	27.6	177	8.3	8.9	5.8	3.1	144	2.8	167	0.7	14	295	#NULL!	0	#NULL!	1
57	54	2	1	69	74.0187	0	0	13	9	26.2	195	#NULL!	#NULL!	#NULL!	3.8	140	3.1	195	1	20	310	#NULL!	0	#NULL!	1
12	55	2	1	37	36.9277	0	0	12.6	12.3	36.8	202	10.3	8.4	9.2	3.7	147	3.9	119	0.7	18	304	#NULL!	0	#NULL!	2
46	57	2	1	59	45.2269	0	0	18.1	12.9	39.3	243	15	9.2	6.8	4.1	138	2.9	135	0.6	20	298	#NULL!	0	#NULL!	1
6	58	2	0	35	8.5703	0	0	11.3	12.4	36	220	#NULL!	#NULL!	#NULL!	3.6	139	3.1	142	0.4	5	295	#NULL!	0	#NULL!	1
22	61	2	1	46	36.705	0	0	10.5	12	37.1	222	9.4	7.8	1.4	3.3	136	3.5	141	0.9	11	290	#NULL!	0	#NULL!	1
4	62	2	1	46	11.8029	0	0	21.1	10.9	32.6	198	14	11	5	3.5	143	3.6	206	1	10	315	#NULL!	0	#NULL!	1
26	63	2	1	63	65.2701	1	28	11.9	11.4	34.8	157	10.2	6	7.6	3.5	140	3.3	181	0.8	16	289	#NULL!	0	#NULL!	1
54	64	2	1	50	110.6	1	83	13.8	13.6	40.4	194	#NULL!	#NULL!	#NULL!	3.5	140	3.2	242	0.8	12	307	#NULL!	0	#NULL!	1
7	65	2	1	45	33.9795	0	0	15.7	13.2	40	220	13.2	6.9	9.2	4.3	146	3.2	131	0.8	16	304	#NULL!	0	#NULL!	2
15	66	2	1	53	52.2181	0	0	12.4	12.4	37.6	191	9.6	16.5	5.7	3.4	139	3.6	128	0.7	7	297	#NULL!	0	#NULL!	1
35	67	2	0	45	20.2211	0	0	16.3	11.3	32.8	205	#NULL!	4	2	3.6	142	4.2	252	0.7	8	315	#NULL!	0	#NULL!	1
27	68	2	0	53	55.6898	0	0	20.6	10.8	31.4	188	19.3	5	2	3.3	140	2.7	295	0.3	12	295	#NULL!	0	#NULL!	1
13	69	2	0	49	36.7418	0	0	12.9	11.9	35.5	231	12	4.6	2.3	3.4	141	3.5	196	0.7	11	319	#NULL!	0	#NULL!	1
18	71	2	1	47	23.5424	0	0	11.9	10.6	31.9	223	10	8.7	7.2	3.1	141	3.4	138	0.5	10	294	#NULL!	0	#NULL!	1
49	72	2	1	60	133.937	1	52	13.4	9.4	27.2	90	#NULL!	1.8	3.2	2.3	140	3	219	1.1	17	314	#NULL!	0	#NULL!	1
15	73	2	0	41	30.6857	0	0	28.2	12.7	38.8	182	#NULL!	1	2	3.7	146	3.5	239	0.7	21	325	#NULL!	0	#NULL!	2
19	74	2	0	48	56.9597	1	19	18.1	11.2	32.9	272	#NULL!	#NULL!	#NULL!	4.3	140	3.8	224	0.6	8	303	#NULL!	0	#NULL!	1
3	75	2	0	43	32.0206	0	0	15.8	11.4	34	184	14.2	2.9	6.7	4.1	136	2.9	137	0.5	9	296	#NULL!	0	#NULL!	1
18	76	2	0	70	57.9767	1	23	19.5	10	29	83	#NULL!	#NULL!	#NULL!	2.9	149	2.9	190	0.7	17	320	#NULL!	0	#NULL!	2
34	77	2	1	46	38.2697	0	0	18.1	12.6	36.4	227	15.5	5	11	3.8	140	3.8	182	1	15	296	#NULL!	0	#NULL!	1
22	78	2	0	65	65.6651	1	24	23.1	11	32.1	244	#NULL!	1	2	3.2	145	2.7	175	0.725916	19.257	318	#NULL!	0	#NULL!	2
17	79	2	1	48	53.9341	0	0	10.9	11.4	33.4	304	10.1	6.9	0.6	3.69545	138	4.2	158	0.9	20	304	#NULL!	0	#NULL!	1
31	84	2	0	71	33.31	0	0	12.4	11.9	36.5	242	11.6	3	7	3.2	142	3	241	0.6	21	312	#NULL!	0	#NULL!	1
22	85	2	0	54	24.1738	0	0	14	14.3	44.5	130	11.9	6.5	8.1	3.9	141	3	144	0.5	22	300	#NULL!	0	#NULL!	1
5	86	2	1	46	39.5279	0	0	12.5	11.4	33.9	173	#NULL!	#NULL!	#NULL!	3.4	142	4	176	0.8	13	315	#NULL!	0	#NULL!	1
57	87	2	1	70	124.762	1	63	15.4	11.1	32.4	201	#NULL!	4	1	3.5	142	3.3	148	0.9	14	303	#NULL!	0	#NULL!	1
4	89	2	1	66	24.1784	0	0	9	9.3	28.3	87	8	4.7	6.6	2.3	138	3.8	140	0.7	10	299	#NULL!	0	#NULL!	1
17	90	2	1	41	23.7903	0	0	12.4	10.9	31.9	166	#NULL!	#NULL!	#NULL!	3.7	147	4.1	149	0.9	20	311	#NULL!	0	#NULL!	2
39	91	2	0	77	133.194	1	73	8.9	10.2	31.4	118	#NULL!	#NULL!	#NULL!	3.45001	143	2.9	227	0.9	27	326	#NULL!	0	#NULL!	1
16	93	2	1	44	30.1286	0	0	17.5	12.1	36.4	301	#NULL!	5	2	4.25359	139	3.8	164	0.666787	11.1091	295	#NULL!	0	#NULL!	1
51	94	2	1	43	161.609	1	52	21.1	12.3	37.3	234	19.6	1	4	3.8	140	3.7	169	0.8	19	301	#NULL!	0	#NULL!	1
5	95	2	0	60	10.0676	0	0	8.6	11.1	34.1	164	7.5	7.7	4.6	3	140	3.8	161	0.4	11	320	#NULL!	0	#NULL!	1
30	96	2	1	53	31.325	0	0	16.4	10.6	31.8	170	#NULL!	2.1	6.7	3.4	141	3.1	167	0.8	10	292	#NULL!	0	#NULL!	1
49	97	2	0	44	24.6873	0	0	17	13.2	41.9	197	15.8	4.7	4.4	3.4	145	2.8	108	0.5	6	303	#NULL!	0	#NULL!	2
24	98	2	0	73	50.2869	0	0	17.8	9.5	29.2	139	16.9	7	2	2.4	141	3.7	201	0.6	17	321	#NULL!	0	#NULL!	1
7	99	2	0	58	12.009	0	0	17.9	12.2	35.8	148	#NULL!	10	11	3.4	145	3.1	231	0.6	18	235	#NULL!	0	#NULL!	2
40	100	2	0	53	77.1674	1	110	15.8	9.1	27	167	13.4	8.4	6.3	2.4	142	3	168	1	20	317	#NULL!	0	#NULL!	1
6	102	2	0	35	14.8101	0	0	16.7	10.7	31.3	12	#NULL!	#NULL!	#NULL!	3.5	139	3.8	149	0.6	12	299	#NULL!	0	#NULL!	1
14	104	2	0	61	19.0104	0	0	14.5	10.6	31.9	135	#NULL!	#NULL!	#NULL!	3.2	141	3.1	166	0.6	23	303	#NULL!	0	#NULL!	1
30	106	2	0	58	39.6112	0	0	14.2	12.2	36	177	#NULL!	#NULL!	#NULL!	3.7	149	3.1	180	0.9	12	325	#NULL!	0	#NULL!	2
20	107	2	0	55	33.9264	0	0	16.1	9.1	27.3	133	13.6	11.8	3.5	2.6	144	3.2	119	0.5	21	308	#NULL!	0	#NULL!	1
19	111	2	1	51	37.0957	1	73	20	11.8	35.1	169	#NULL!	4	3	3.9	144	3.3	165	0.7	12	303	#NULL!	0	#NULL!	1
7	112	2	1	50	80.9764	0	0	15.3	11.6	34.7	210	12.7	8.1	8.9	4.2	139	4.4	147	0.6	15	300	#NULL!	0	#NULL!	1
58	115	2	0	37	13.7688	0	0	15.1	11.6	34.6	222	#NULL!	#NULL!	#NULL!	4.1	141	3.9	207	0.6	7	314	#NULL!	0	#NULL!	1
56	116	2	0	46	27.4515	0	0	14.4	11.4	34.2	117	#NULL!	7.4	8.1	3.6	148	3.5	135	0.6	15	306	#NULL!	0	#NULL!	2
35	118	2	1	57	43.5065	0	0	10	11.4	33.6	136	8.7	9.5	3.9	3.1	136	3.8	152	0.7	9	274	#NULL!	0	#NULL!	1
8	119	2	0	59	45.2749	0	0	22.6	13	40.8	762	#NULL!	#NULL!	#NULL!	3.2	140	3.3	279	0.7	18	324	#NULL!	0	#NULL!	1
10	120	2	0	46	9.5352	0	0	14.9	9.8	29	168	14	1.8	4.4	3	135	3.5	161	0.5	16	302	#NULL!	0	#NULL!	1
16	122	2	0	42	30.9576	0	0	16.3	13.9	41.1	128	#NULL!	2	0.4	3.3	144	3.3	298	0.7	8	313	#NULL!	0	#NULL!	1
29	124	2	0	82	37.1231	0	0	13.4	10.1	30.9	226	12.3	3.5	4.5	3.1	140	2.8	107	0.5	11	312	#NULL!	0	#NULL!	1
24	125	2	1	50	36.3632	0	0	18.6	10.5	31.2	150	#NULL!	7	10	2.8	145	3.9	277	0.9	14	318	#NULL!	0	#NULL!	2
47	126	2	0	75	104.143	0	0	10.6	11.7	35	163	#NULL!	#NULL!	#NULL!	3	139	4.2	134	0.8	16	297	#NULL!	0	#NULL!	1
41	127	2	0	50	28.5803	0	0	11.1	12.1	36.7	182	9.1	8.6	7.9	3.2	136	3.1	203	0.5	18	293	#NULL!	0	#NULL!	1
57	128	2	0	67	96.104	1	62	10.7	12.9	38.7	134	9.4	5.6	6.5	3	144	3.1	166	0.5	15	322	#NULL!	0	#NULL!	1
39	129	2	1	41	60.9632	0	0	17	10.9	33.3	271	14.4	8	6.8	3.4	138	4	304	1	23	311	#NULL!	0	#NULL!	1
29	130	2	0	68	27.7351	0	0	18	11	32.5	130	#NULL!	#NULL!	#NULL!	2.9	143	3.4	290	0.7	14	316	#NULL!	0	#NULL!	1
54	131	2	0	52	67.9204	0	0	15.3	12.8	39.3	218	14.5	3.6	1.6	3.5	141	3.8	289	0.9	14	312	#NULL!	0	#NULL!	1
5	132	2	1	59	20.0232	0	0	11.5	10.6	32	203	10	7.7	5.2	3.2	140	3.2	167	0.7	5	308	#NULL!	0	#NULL!	1
43	133	2	0	46	31.8823	0	0	13.9	11.4	34	167	13.3	2.1	2.3	3.6	130	3.2	178	0.5	7	286	#NULL!	0	#NULL!	0
13	134	2	0	59	63.9387	0	0	13	11.2	33	246	#NULL!	4.4	2.4	3.1	140	3.2	99.3058	0.6	20	309	#NULL!	0	#NULL!	1
11	135	2	1	50	32.8013	0	0	23.8	11.4	33.4	85	#NULL!	#NULL!	#NULL!	3.2	145	1.9	177	0.6	17	319	#NULL!	0	#NULL!	2
36	136	2	0	63	33.8414	0	0	8.2	10.5	31.3	140	7.2	9.9	2.3	2.5	142	3.3	195	0.7	24	307	#NULL!	0	#NULL!	1
38	137	2	1	37	37.2393	0	0	23.8	11.8	36.7	200	22.2	3	2	3.8	145	3.7	127	0.7	9	314	#NULL!	0	#NULL!	2
21	138	2	0	55	34.7869	0	0	16.3	9.5	27.6	111	#NULL!	#NULL!	#NULL!	3.4	143	3.4	160	0.6	26	308	#NULL!	0	#NULL!	1
12	139	2	0	67	31.6505	0	0	9.1	10.4	31.3	122	8.4	7.1	0.5	2.6	141	3.3	176	0.6	12	319	#NULL!	0	#NULL!	1
4	141	2	1	39	28.1067	0	0	18.2	11.7	34.9	200	#NULL!	#NULL!	#NULL!	3.9	134	3.3	144	0.6	12	292	#NULL!	0	#NULL!	0
20	142	2	1	46	74.8339	0	0	16.3	13.4	40.1	194	14.5	5.2	5.5	3.8	138	3.5	129	0.8	11	299	#NULL!	0	#NULL!	1
16	144	2	1	35	10.2833	0	0	23.2	10.8	31.1	244	#NULL!	2	4	4.1	142	4.1	169	0.6	9	305	#NULL!	0	#NULL!	1
14	145	2	1	64	57.9448	0	0	22.5	12.2	36.2	165	#NULL!	#NULL!	#NULL!	2.8	138	3.9	288	0.7	15	305	#NULL!	0	#NULL!	1
21	147	2	0	59	73.3094	1	36	7.1	10.2	30.5	157	6.2	6	6.7	2.5	151	3.3	204	0.7	20	332	#NULL!	0	#NULL!	2
53	148	2	1	46	188.059	1	54	21.8	12.1	36.5	169	18.9	5	10	3.5	143	3.1	259	0.8	16	310	#NULL!	0	#NULL!	1
32	149	2	0	70	86.2942	1	33	15.6	12	38.1	200	14.4	4	3.6	2.5	137	4	223	0.6	15	295	#NULL!	0	#NULL!	1
26	150	2	1	52	29.2529	0	0	16.5	13.1	38.8	158	14.8	4.2	6.2	3.6	139	3.6	146	1	28	298	#NULL!	0	#NULL!	1
15	151	2	0	52	22.2923	0	0	8.9	9.3	28.2	136	7.7	7.8	5.7	3.1	140	3	139	0.6	12	295	#NULL!	0	#NULL!	1
53	152	2	1	41	94.3579	1	66	22.3	13.4	39.8	202	20.9	4	2	3.8	141	4	156	1.3	12	329	#NULL!	0	#NULL!	1
36	153	2	0	57	52.335	0	0	19.3	12.2	36.3	177	16.8	5.9	6.9	4	142	3.1	134	0.7	31	308	#NULL!	0	#NULL!	1
59	154	2	1	56	134.999	1	59	15.1	11.5	32.5	167	13.6	5	9	3	142	3.1	268	0.5	16	319	#NULL!	0	#NULL!	1
12	155	2	1	76	42.4429	0	0	6.9	10.3	31	120	6.5	3.1	3.4	2.7	139	3.8	262	1.5	24	327	#NULL!	1	191	1
34	156	2	0	41	37.6067	0	0	23.8	13.9	41.5	273	#NULL!	#NULL!	#NULL!	3.9	154	2.9	145	0.3	9	334	#NULL!	0	#NULL!	2
53	157	2	1	49	132.442	1	54	19.7	14.3	41.5	133	#NULL!	3	4	4.2	147	3.9	222	0.9	26	324	#NULL!	0	#NULL!	2
37	158	2	1	38	30.7377	0	0	10.1	8.4	24.1	120	#NULL!	#NULL!	#NULL!	3	150	3	186	0.6	18	317	#NULL!	0	#NULL!	2
14	160	2	0	57	56.0162	0	0	20.3	10.9	32.2	190	#NULL!	#NULL!	#NULL!	3.5	141	3.5	119	0.5	24	302	#NULL!	0	#NULL!	1
42	161	2	0	63	94.3552	1	43	15.9	10.3	30.9	131	13.6	6	4	3.8	141	3.7	279	0.6	20	302	#NULL!	0	#NULL!	1
55	162	2	1	52	62.6281	1	94	10.5	14.6	45	189	9.1	5.3	7.6	3.6	139	3.7	210	0.6	26	294	#NULL!	0	#NULL!	1
1	165	2	0	64	37.3006	0	0	26.3	9.3	28.6	187	#NULL!	4	3	3.5	141	3.1	154	2.2	39	328	#NULL!	0	#NULL!	1
45	166	2	0	77	70.8537	1	46	9.1	9.1	27.1	169	#NULL!	#NULL!	#NULL!	3.4	144	3	222	0.6	28	315	#NULL!	0	#NULL!	1
40	167	2	1	55	62.4025	0	0	9.9	9.7	29.1	135	#NULL!	14.3	8.3	3.1	147	3.4	110	0.8	8	306	#NULL!	0	#NULL!	2
37	168	2	0	75	60.0897	0	0	10	7.8	22.8	56	#NULL!	#NULL!	#NULL!	2.2	139	3.6	293	1	23	329	#NULL!	0	#NULL!	1
7	169	2	0	53	90.723	1	10	19.2	10.6	33.1	351	17.9	2.7	3.6	3.5	142	3.3	170	0.5	9	302	#NULL!	0	#NULL!	1
56	170	2	0	57	54.2942	0	0	10.2	11.6	34.1	163	9.1	5	5.8	3.6	140	3.3	192	0.6	11	295	#NULL!	0	#NULL!	1
30	172	2	0	74	65.2837	1	72	14.3	11.5	33.2	184	#NULL!	3	2.8	2.8	139	3.4	235	0.8	20	308	#NULL!	0	#NULL!	1
7	173	2	0	43	39.3406	0	0	9.8	10.4	33.7	284	9.1	4.9	1.6	3.9	141	3.9	147	0.5	11	304	#NULL!	0	#NULL!	1
29	175	2	1	48	71.7101	0	0	20.8	12	36.4	243	18.2	5.3	7.2	4.1	134	3.1	150	0.8	19	288	#NULL!	0	#NULL!	0
47	176	2	0	58	25.8437	0	0	12	10.4	30.3	145	#NULL!	#NULL!	#NULL!	3.3	140	3.4	313	0.8	17	328	#NULL!	0	#NULL!	1
33	177	2	0	53	23.5917	0	0	14.4	13.2	40.4	113	13	4.1	5.4	3.2	141	2.8	171	0.7	19	298	#NULL!	0	#NULL!	1
53	178	2	1	47	44.921	0	0	17	11.8	34.7	97	#NULL!	3	1	3.07614	138	3.7	163	0.491519	14.8408	290	#NULL!	0	#NULL!	1
35	179	2	1	61	106.853	0	0	12.3	12.8	38.6	202	#NULL!	#NULL!	#NULL!	3.4	142	3.8	240	1.2	25	338	#NULL!	0	#NULL!	1
51	180	2	0	61	61.7876	0	0	13.3	12	35.9	156	#NULL!	#NULL!	#NULL!	2.8	148	3.6	334	0.5	13	333	#NULL!	0	#NULL!	2
38	181	2	1	53	21.5881	0	0	22.9	14.1	42.7	223	21.7	5	1	4.3	140	3.9	202	0.8	14	300	#NULL!	0	#NULL!	1
47	182	2	0	72	71.3214	0	0	20.6	12	34.7	125	#NULL!	#NULL!	#NULL!	3.07566	137	2.8	156	0.36433	21.8603	284	#NULL!	1	58	1
53	183	2	0	76	71.5397	0	0	12.5	9.9	29.3	118	#NULL!	#NULL!	#NULL!	3.4	146	2.4	386	0.8	23	327	#NULL!	0	#NULL!	2
44	184	2	0	55	80.2254	0	0	16.6	12.7	38.4	117	14.4	6	5	3.4	145	3.5	210	0.5	21	303	#NULL!	0	#NULL!	2
51	185	2	0	74	201.481	1	52	11.4	12	37.8	130	10.3	2.5	7.1	3.7	150	2.5	286	0.6	28	327	#NULL!	0	#NULL!	2
33	186	2	1	46	46.48	0	0	17.5	12.8	36.3	207	#NULL!	#NULL!	#NULL!	4	145	3.8	206	0.9	10	317	#NULL!	0	#NULL!	2
31	187	2	0	62	33.4584	0	0	15.8	12.3	36.8	197	#NULL!	3	3	3.1	142	2.7	140	0.7	13	298	#NULL!	1	75	1
36	188	2	1	37	20.6768	0	0	12.5	13.6	39.3	141	#NULL!	#NULL!	#NULL!	4.45508	141	3.4	196.343	0.642918	9.19666	303.113	#NULL!	0	#NULL!	1
23	189	2	0	76	73.821	1	25	12.3	13.4	40.8	146	10.7	5.6	7.3	2.8	145	2.8	183	0.6	28	316	#NULL!	0	#NULL!	2
19	190	2	0	79	99.8184	0	0	11.8	10	31.8	147	10.3	5.3	7.3	3.3	147	3.9	131	1.2	50	318	#NULL!	0	#NULL!	2
38	191	2	0	28	37.6139	0	0	21.9	8.5	25.4	204	#NULL!	#NULL!	#NULL!	3.1	145	3	229	0.7	12	340	#NULL!	0	#NULL!	2
24	192	2	1	79	65.7701	0	0	20.6	13	38.9	158	#NULL!	#NULL!	#NULL!	3.05527	140	3.7	116	1.03753	20.1593	306	#NULL!	1	96	1
25	193	2	0	43	19.9907	0	0	16.9	12	36.5	164	15.6	2	2	3.6	142	2.8	196	0.5	17	311	#NULL!	0	#NULL!	1
31	194	2	1	74	87.6642	0	0	24	12.3	36	143	#NULL!	2	7	2.9	153	2.7	306	1.6	29	334	#NULL!	0	#NULL!	2
31	195	2	1	52	29.6849	0	0	16.6	12.5	37.5	243	14.5	9	10	3.4	139	3.6	303	0.7	17	311	#NULL!	0	#NULL!	1
31	198	2	0	47	110.722	1	32	26.1	12.2	37	202	#NULL!	1	3	2.6	145	3.1	151	0.6	21	318	#NULL!	0	#NULL!	2
27	199	2	0	78	91.4774	1	229	21	10.6	32.5	133	18.1	5	4	3.5	141	2.8	110	0.6	16	299	#NULL!	0	#NULL!	1
10	200	2	0	38	24.2804	0	0	24.2	9.6	28.8	223	#NULL!	2	7	4	136	3.1	185	0.7	24	309	#NULL!	0	#NULL!	1
59	201	2	1	46	101.309	1	135	23.4	12.2	35.2	293	21.7	3	1	3.8	134	4.2	258	0.8	12	305	#NULL!	0	#NULL!	0
15	202	2	0	51	19.6216	0	0	14.4	9.3	29.7	139	#NULL!	#NULL!	#NULL!	3.8	142	2.9	117	0.7	23	301	#NULL!	0	#NULL!	1
49	203	2	0	68	133.677	1	51	13.9	14.1	42.5	164	#NULL!	3.8	2.9	4.1	143	3.7	264	1	20	328	#NULL!	0	#NULL!	1
41	205	2	0	71	39.6392	0	0	10.7	11	34.3	85	10	5.2	1.5	3.5	139	3.2	241	0.6	11	325	#NULL!	0	#NULL!	1
29	206	2	0	59	59.1442	0	0	17	9.3	28.2	111	#NULL!	3	8	3.4	158	2.6	187	0.4	16	337	#NULL!	0	#NULL!	2
15	208	2	1	54	181.926	0	0	17.3	11.8	34.9	169	#NULL!	4	1	3.3	142	4.1	199	1.2	17	319	#NULL!	0	#NULL!	1
39	209	2	1	60	64.0057	0	0	12.8	10.3	31.1	140	11.1	4.5	9	3.4	142	3.1	169	0.6	16	303	#NULL!	0	#NULL!	1
3	210	2	0	52	16.5244	0	0	22.9	8.1	21.8	218	#NULL!	#NULL!	#NULL!	3.3	142	3.3	116.671	0.6	10	311	#NULL!	0	#NULL!	1
14	211	2	1	52	29.2373	0	0	17.6	10.2	31	258	#NULL!	#NULL!	#NULL!	3.1	138	3.7	112.88	0.8	10	301	#NULL!	0	#NULL!	1
52	213	2	1	45	121.755	1	129	27.4	13.8	40.9	190	#NULL!	#NULL!	#NULL!	4	145	3.1	185.617	0.8	12	311	#NULL!	0	#NULL!	2
32	214	2	1	36	33.7893	0	0	16.5	12.7	37.4	148	#NULL!	6	6	3.3	139	3.7	171	0.8	10	302	#NULL!	0	#NULL!	1
28	215	2	0	61	43.2972	1	30	17.9	11.5	33	149	#NULL!	5.2	1.3	3.4	139	3.1	162.546	0.6	9	297	#NULL!	0	#NULL!	1
51	216	2	0	56	54.6607	0	0	25.1	8.6	25.7	193	#NULL!	#NULL!	#NULL!	3.5	148	2.4	226.856	0.7	24	330	#NULL!	0	#NULL!	2
60	217	2	1	41	39.2499	0	0	17.1	12.2	36.4	148	#NULL!	#NULL!	#NULL!	3.5	149	3.1	89.7136	0.8	12	326	#NULL!	0	#NULL!	2
52	218	2	1	29	42.1713	0	0	18.5	10.2	28.7	226	#NULL!	3.3	4.6	3.3	139	3.8	157.302	0.6	9	291	#NULL!	0	#NULL!	1
55	219	2	0	60	37.575	1	59	13.8	9.6	27.5	160	#NULL!	2.4	5.9	2.9	145	2.5	171.632	0.4	12	307	#NULL!	0	#NULL!	2
3	220	2	0	45	12.9379	0	0	27.6	14.9	42.7	293	#NULL!	3	10	3.9	140	3.6	392	0.8	14	309	#NULL!	0	#NULL!	1
14	222	2	0	58	38.69	0	0	16	13.4	38.5	238	#NULL!	4.3	1.8	3.5	138	2.7	150.685	0.7	20	302	#NULL!	0	#NULL!	1
42	224	2	0	48	16.2231	0	0	9.7	10.4	31.2	107	#NULL!	#NULL!	#NULL!	4	154	3	157.206	0.6	12	337	#NULL!	0	#NULL!	2
48	225	2	1	56	23.4598	0	0	12.9	12.6	38	166	#NULL!	5.1	3.8	4.1	139	3.3	326	0.7	16	316	#NULL!	0	#NULL!	1
34	226	2	0	43	83.6684	1	49	19	12.5	36.3	223	#NULL!	3	4.6	3.1	131	2.7	157.812	0.7	11	303	#NULL!	0	#NULL!	0
28	227	2	1	51	27.6164	0	0	13.1	10.9	30	234	#NULL!	3.3	1.3	2.9	141	3.6	172.602	0.7	14	318	#NULL!	0	#NULL!	1
19	228	2	1	52	35.181	0	0	16.8	12.3	35.5	153	#NULL!	2	4	3.7	140	3.5	146.436	0.6	12	304	#NULL!	0	#NULL!	1
25	229	2	0	50	19.7963	0	0	15.8	9.7	29.1	117	#NULL!	1.7	2.7	3.2	144	3.3	261.11	0.5	14	345	#NULL!	0	#NULL!	1
52	230	2	0	42	93.4465	0	0	25.6	12.3	36	73	#NULL!	5	3	3.6	152	2.4	366	0.6	16	346	#NULL!	0	#NULL!	2
45	231	2	0	51	21.7169	0	0	17.6	13.1	38.2	209	#NULL!	3.4	1.6	4.2	139	3.2	175	0.7	15	301	#NULL!	0	#NULL!	1
43	232	2	1	46	67.1425	0	0	21.1	10.9	32.2	166	#NULL!	4.7	4.9	3.6	146	3.7	112	0.9	28	305	#NULL!	0	#NULL!	2
32	1	3	0	47	24.2832	0	0	14.1	11.5	34.4	191	#NULL!	2.9	1.1	4.2	139	3.2	216	0.5	11	303	#NULL!	0	#NULL!	1
33	2	3	1	60	80.5891	1	19	22.8	11.3	33.9	216	20.4	2	3	3.9	137	2.7	205	0.6	24	300	#NULL!	0	#NULL!	1
34	4	3	0	70	41.8362	1	95	23.8	10.9	31.6	173	#NULL!	3	4	3.7	149	3	211	0.4	27	329	#NULL!	0	#NULL!	2
8	5	3	0	52	8.9401	0	0	16	9.6	29.3	205	#NULL!	1	1	3.5	146	2.8	197	0.5	17	306	#NULL!	0	#NULL!	2
18	6	3	0	61	84.691	1	94	8.9	8.9	27.3	104	8.1	6	3	3.6	150	2.8	244	0.5	17	314	#NULL!	0	#NULL!	2
6	7	3	1	37	25.8838	0	0	9.8	11.3	33.9	223	6.7	22.5	7.7	3.7	140	3.8	113	0.6	6	291	#NULL!	0	#NULL!	1
18	8	3	0	43	20.0998	0	0	9.1	8.4	25	152	#NULL!	10.2	9.5	3.7	140	2.9	138	0.6	7	295	#NULL!	0	#NULL!	1
49	9	3	1	48	86.4142	1	51	17.1	10.5	31	229	#NULL!	4	1	3.6	141	3.8	161	0.8	17	302	#NULL!	0	#NULL!	1
54	10	3	0	64	60.1648	1	49	24	8.5	24.7	149	#NULL!	4	7	3.3	151	2.6	182	0.6	27	330	#NULL!	0	#NULL!	2
6	11	3	0	58	37.1663	0	0	9.2	9.4	28.1	129	#NULL!	#NULL!	#NULL!	3.7	145	3	145	0.3	16	305	#NULL!	0	#NULL!	2
11	12	3	1	47	30.5903	0	0	10.8	10.3	31.5	213	9.3	8.9	4.6	3.1	148	3.3	124	0.6	15	302	#NULL!	0	#NULL!	2
47	13	3	0	50	74.2436	1	48	11.8	11.2	35	149	10.9	3.9	3.5	3.7	151	2.7	148	0.6	14	316	#NULL!	0	#NULL!	2
7	15	3	0	67	21.6601	0	0	10.1	11.8	34.9	141	#NULL!	10.9	5.7	3.6	142	3.2	148	0.7	11	298	#NULL!	0	#NULL!	1
55	16	3	0	52	66.879	0	0	13.2	11.5	34.8	173	#NULL!	#NULL!	#NULL!	3.8	142	2.7	140	0.4	9	296	#NULL!	0	#NULL!	1
5	17	3	0	59	26.3345	0	0	21.9	16.9	50.9	168	20	7	3	4.3	150	3.2	208	0.8	30	321	#NULL!	0	#NULL!	2
52	18	3	1	49	68.4718	0	0	14.5	10	29.7	81	11.4	12.4	8.6	2.5	143	3.4	215	0.8	10	320	#NULL!	0	#NULL!	1
15	19	3	1	31	21.7386	0	0	17	13.2	41.6	120	13.8	10	3	3.7	141	3.1	130	0.8	25	290	#NULL!	0	#NULL!	1
20	23	3	0	39	108.591	1	13	19	9.3	27.1	236	#NULL!	4	3	4.1	141	2.9	143	0.5	5	287	#NULL!	0	#NULL!	1
58	24	3	1	49	57.6735	0	0	22.2	12.1	35.9	131	#NULL!	2	7	3.6	154	3.3	145	1.1	21	324	#NULL!	0	#NULL!	2
23	25	3	0	54	34.9919	0	0	15.8	11.9	36.3	270	13.9	2	6	3.6	139	2.9	139	0.3	12	297	#NULL!	0	#NULL!	1
18	26	3	0	79	63.6327	0	0	16.1	10.7	32.7	138	13.9	5	10	3	145	2.6	127	0.6	34	311	#NULL!	0	#NULL!	2
15	27	3	0	54	32.1136	0	0	16.5	16.3	47.5	199	#NULL!	#NULL!	#NULL!	3.41259	137	4.1	203	0.923344	13.519	307	#NULL!	0	#NULL!	1
7	29	3	0	55	52.6259	0	0	7.7	10.5	32.1	127	6.1	14.5	6.4	3.3	142	3.2	155	0.4	6	298	#NULL!	0	#NULL!	1
33	31	3	1	48	39.5835	0	0	11.7	11.1	33	122	#NULL!	#NULL!	#NULL!	3.4	142	3.9	179	0.8	19	301	#NULL!	0	#NULL!	1
33	32	3	1	44	26.8882	0	0	17.8	12.1	36.6	230	#NULL!	5.9	3.9	2.9	143	3.4	112	0.7	15	291	#NULL!	0	#NULL!	1
7	34	3	0	48	19.5327	0	0	12	13.4	42.1	187	9.8	11.4	6.7	4	144	3.1	161	0.5	17	302	#NULL!	0	#NULL!	1
40	36	3	0	52	130.754	1	41	18.8	12.4	37.6	148	16.9	5.7	4.2	3.1	151	2.7	213	0.5	20	330	#NULL!	0	#NULL!	2
12	39	3	0	50	23.2813	0	0	19.2	10.5	31.6	147	#NULL!	#NULL!	#NULL!	2.85299	143	2.9	160.695	0.209894	3.28389	295	#NULL!	0	#NULL!	1
10	40	3	0	57	14.2125	0	0	20.3	13.8	40.6	105	18.8	4.5	2.7	3.6	143	3.2	117	0.5	17	299	#NULL!	0	#NULL!	1
29	41	3	0	66	44.7982	0	0	21.1	10.5	31.9	125	19.2	3	3	4.1	146	3.2	152	0.7	31	320	#NULL!	0	#NULL!	2
33	43	3	0	60	46.8295	0	0	17.7	10.1	30.1	97	#NULL!	#NULL!	#NULL!	3.3	135	3.5	190	0.8	24	305	#NULL!	0	#NULL!	1
12	44	3	0	55	33.0803	0	0	11.9	12.8	40.1	198	10.6	4.9	4.7	3.4	147	3.2	196	0.5	16	325	#NULL!	0	#NULL!	2
10	45	3	1	69	16.8383	0	0	8.5	12.6	37.6	161	5.1	32	#NULL!	3.5	144	3.3	137	0.6	16	295	#NULL!	0	#NULL!	1
11	47	3	0	63	90.1064	1	11	18.8	10.1	29.3	208	#NULL!	#NULL!	#NULL!	3.7	144	2.8	241	0.5	23	308	#NULL!	0	#NULL!	1
3	48	3	0	78	20.412	0	0	13.7	13.5	39.3	169	#NULL!	#NULL!	#NULL!	3.7	139	2.5	246	0.6	18	313	#NULL!	0	#NULL!	1
38	50	3	1	40	25.8394	0	0	20.6	11.2	31.8	182	#NULL!	#NULL!	#NULL!	3.8	147	3.6	171	1	31	320	#NULL!	0	#NULL!	2
19	51	3	1	49	50.1829	0	0	13.1	13.1	38.1	150	#NULL!	#NULL!	#NULL!	3.9	144	3.3	128	0.9	15	303	#NULL!	0	#NULL!	1
38	52	3	1	74	147.221	1	44	9.6	9.8	29.3	149	7.5	14.1	6.7	3.1	142	2.8	147	0.7	14	303	#NULL!	0	#NULL!	1
57	54	3	1	69	74.0187	0	0	20.3	9.9	29	169	#NULL!	#NULL!	#NULL!	3.7	144	2.9	143	0.8	13	316	#NULL!	0	#NULL!	1
12	55	3	1	37	36.9277	0	0	9.5	11.2	34	184	6.5	21.3	9.7	3.5	145	3.4	116	0.7	15	298	#NULL!	0	#NULL!	2
46	57	3	1	59	45.2269	0	0	13.7	12	36.4	245	11	10	8	3.9	146	3	125	0.6	25	307	#NULL!	0	#NULL!	2
6	58	3	0	35	8.5703	0	0	10.3	11.9	35.4	141	#NULL!	#NULL!	#NULL!	3.6	142	3.1	143	0.4	6	302	#NULL!	0	#NULL!	1
22	61	3	1	46	36.705	0	0	11.6	11.7	36.3	184	9.6	7.5	7.1	3.3	140	3.9	124	0.7	20	295	#NULL!	0	#NULL!	1
4	62	3	1	46	11.8029	0	0	17	10.1	30.8	198	14	11	2	3.4	154	3.3	201	0.8	9	338	#NULL!	0	#NULL!	2
26	63	3	1	63	65.2701	1	28	16.7	13.4	40.6	170	14.6	3.6	9.1	3.8	141	2.8	188	0.7	22	295	#NULL!	0	#NULL!	1
54	64	3	1	50	110.6	1	83	19.3	12.8	38.2	159	#NULL!	#NULL!	#NULL!	3.5	144	3	169	0.7	12	311	#NULL!	0	#NULL!	1
7	65	3	1	45	33.9795	0	0	11.8	12.8	39.1	194	9	15.2	8.6	4	142	2.8	194	0.8	16	308	#NULL!	0	#NULL!	1
15	66	3	1	53	52.2181	0	0	9.1	12.2	37	157	6	25.2	6.6	3.16263	141.39	3.58614	167.282	0.851799	11.2079	307.679	#NULL!	0	#NULL!	1
35	67	3	0	45	20.2211	0	0	22	10	29.9	187	#NULL!	1	1	3.53853	144	3.4	161	0.773105	15.9693	309	#NULL!	0	#NULL!	1
27	68	3	0	53	55.6898	0	0	15.3	10.1	30.1	174	13.6	6.2	4.5	3.4	140	2.7	135	0.3	12	295	#NULL!	0	#NULL!	1
13	69	3	0	49	36.7418	0	0	11.8	9.1	27.4	176	9.9	8.5	7.2	2.9	144	3.3	127	0.4	12	310	#NULL!	0	#NULL!	1
18	71	3	1	47	23.5424	0	0	14.2	11.7	35.3	204	12.4	5.5	6.4	3.4	144	3.1	122	0.5	21	303	#NULL!	0	#NULL!	1
49	72	3	1	60	133.937	1	52	17.7	9.4	26.7	136	#NULL!	2	4	2.9	146	2.8	204	1.2	17	314	#NULL!	0	#NULL!	2
15	73	3	0	41	30.6857	0	0	31.4	11.3	34.4	159	#NULL!	2	5	3.7	142	3.1	170	0.6	26	309	#NULL!	0	#NULL!	1
19	74	3	0	48	56.9597	1	19	20.5	10.4	30.4	262	#NULL!	#NULL!	#NULL!	4.1	145	2.9	189	0.5	11	314	#NULL!	0	#NULL!	2
3	75	3	0	43	32.0206	0	0	10.5	10.9	32.7	144	8.9	7.5	7.6	3.53396	140	3.1	130.915	0.328723	10.5595	295	#NULL!	0	#NULL!	1
18	76	3	0	70	57.9767	1	23	20	10	29.5	120	#NULL!	#NULL!	#NULL!	3.4	154	2.8	146	0.9	18	337	#NULL!	0	#NULL!	2
34	77	3	1	46	38.2697	0	0	16.8	12.5	36.7	182	13.3	16	3	4.1	142	3.4	164	0.7	17	322	#NULL!	0	#NULL!	1
22	78	3	0	65	65.6651	1	24	28.3	11.1	32.1	246	#NULL!	3	1	3.7	147	2.3	198	1	19	327	#NULL!	0	#NULL!	2
17	79	3	1	48	53.9341	0	0	15.9	11.5	35	244	13.6	8.1	6.2	3.5	141	3.7	119	0.7	15	303	#NULL!	0	#NULL!	1
31	84	3	0	71	33.31	0	0	19.4	13.9	42.5	255	17.8	5	5	4.2	151	2.9	196	0.5	47	331	#NULL!	0	#NULL!	2
22	85	3	0	54	24.1738	0	0	15.1	14	42.7	131	12.4	11.5	6	3.5	142	2.7	205	0.4	22	300	#NULL!	0	#NULL!	1
5	86	3	1	46	39.5279	0	0	21	12.1	36.5	190	#NULL!	#NULL!	#NULL!	4	144	2.9	187	0.8	14	315	#NULL!	0	#NULL!	1
57	87	3	1	70	124.762	1	63	16.2	10.2	30.9	140	#NULL!	7.2	7	3.5	150	3.2	134	0.8	13	312	#NULL!	0	#NULL!	2
4	89	3	1	66	24.1784	0	0	9.9	11.4	34.5	94	8.3	7.1	8.3	3	140	3.3	124	0.7	13	295	#NULL!	0	#NULL!	1
17	90	3	1	41	23.7903	0	0	9.9	10.5	31.3	148	#NULL!	7	4	3.8	151	3.2	208	0.9	12	323	#NULL!	0	#NULL!	2
39	91	3	0	77	133.194	1	73	9.5	10.2	31.4	115	#NULL!	#NULL!	#NULL!	3.3	144	2.9	180	0.8	22	316	#NULL!	0	#NULL!	1
16	93	3	1	44	30.1286	0	0	22.3	10.2	31.1	257	#NULL!	10	5	3.07545	146	3.6	169	0.813046	30.9001	315	#NULL!	0	#NULL!	2
51	94	3	1	43	161.609	1	52	18.6	10.9	32.8	186	16.8	3	2	3.4	144	2.9	138	0.7	19	306	#NULL!	0	#NULL!	1
5	95	3	0	60	10.0676	0	0	8	8.7	26.3	137	6.4	11	7	3.3	137	3.1	157	0.4	6	293	#NULL!	0	#NULL!	1
30	96	3	1	53	31.325	0	0	19	9.8	30	165	#NULL!	4	5	3.4	142	3	131	0.7	13	288	#NULL!	0	#NULL!	1
49	97	3	0	44	24.6873	0	0	17.4	12.9	41.3	182	15.8	4.7	4.4	3.5	148	2.9	129	0.5	14	311	#NULL!	0	#NULL!	2
24	98	3	0	73	50.2869	0	0	14.5	7.5	22.3	155	13.2	4.8	3.8	3.2	140	3.3	197	0.5	31	312	#NULL!	0	#NULL!	1
7	99	3	0	58	12.009	0	0	15.3	11.5	34.8	134	#NULL!	5.2	3.5	3.3	149	4	213	0.6	25	323	#NULL!	0	#NULL!	2
40	100	3	0	53	77.1674	1	110	11.9	7.9	23.1	101	8.9	11.7	12.8	1.9	144	3.1	346	1.2	25	323	#NULL!	0	#NULL!	1
6	102	3	0	35	14.8101	0	0	13	9.4	27.6	162	#NULL!	#NULL!	#NULL!	3	141	3.2	172	0.5	11	306	#NULL!	0	#NULL!	1
14	104	3	0	61	19.0104	0	0	13	10.7	31.6	114	#NULL!	#NULL!	#NULL!	3.5	141	3.3	160	0.5	21	304	#NULL!	0	#NULL!	1
30	106	3	0	58	39.6112	0	0	23.6	12.6	37.3	185	#NULL!	#NULL!	#NULL!	4.1	153	2.9	167	0.9	20	330	#NULL!	0	#NULL!	2
20	107	3	0	55	33.9264	0	0	8.9	10.7	31.8	122	7.1	14.8	4.6	2.7	143	3.1	135	0.4	16	293	#NULL!	0	#NULL!	1
19	111	3	1	51	37.0957	1	73	21	11.5	34.2	150	#NULL!	2	7	3.5	149	3.2	154	0.6	16	305	#NULL!	0	#NULL!	2
7	112	3	1	50	80.9764	0	0	15.8	11.1	33.3	184	13.9	4	7	4.2	141	3.35	159	0.6	17	302	#NULL!	0	#NULL!	1
58	115	3	0	37	13.7688	0	0	24.8	10.5	30.8	237	#NULL!	#NULL!	#NULL!	3.65168	141	3.9	178	0.58459	14.6691	305	#NULL!	0	#NULL!	1
56	116	3	0	46	27.4515	0	0	9.2	11.6	34.8	120	#NULL!	18	5.7	3.5	148	3.2	167	0.6	13	306	#NULL!	0	#NULL!	2
35	118	3	1	57	43.5065	0	0	12.3	10.5	31.8	115	9.2	14.2	10.4	3.1	141	3.4	143	0.6	11	301	#NULL!	0	#NULL!	1
8	119	3	0	59	45.2749	0	0	20.3	12.5	38.9	638	#NULL!	#NULL!	#NULL!	3.1	140	3.5	169	0.5	28	313	#NULL!	0	#NULL!	1
10	120	3	0	46	9.5352	0	0	10.1	9.9	29	167	8	10.2	8.2	3.3	142	3.3	110	0.4	4	289	#NULL!	0	#NULL!	1
16	122	3	0	42	30.9576	0	0	22.6	13	38.5	123	#NULL!	3	#NULL!	3.4	148	3.2	275	0.6	11	311	#NULL!	0	#NULL!	2
29	124	3	0	82	37.1231	0	0	10.3	9.8	28.8	133	9.5	3.5	4.2	2.7	147	2.9	163	0.5	22	323	#NULL!	0	#NULL!	2
24	125	3	1	50	36.3632	0	0	15.3	9.6	28.4	117	#NULL!	11	11	3.2	152	3.2	228	0.7	16	320	#NULL!	0	#NULL!	2
47	126	3	0	75	104.143	0	0	16.9	12.3	35.9	137	#NULL!	#NULL!	#NULL!	3.6	144	2.7	156	1.1	21	302	#NULL!	0	#NULL!	1
41	127	3	0	50	28.5803	0	0	10.6	11.7	35.4	172	7.7	12.9	8.5	3.2	139	3	157	0.3	17	298	#NULL!	0	#NULL!	1
57	128	3	0	67	96.104	1	62	9.9	11.7	35.6	86	8.9	4.1	5.1	2.6	143	3.2	146	0.5	20	313	#NULL!	0	#NULL!	1
39	129	3	1	41	60.9632	0	0	15.2	11.9	36.4	226	11.2	19.4	5.7	3.4	139	3.6	226	0.7	21	315	#NULL!	0	#NULL!	1
29	130	3	0	68	27.7351	0	0	18.1	10.6	31.7	130	#NULL!	#NULL!	#NULL!	2.7	140	3.3	179	0.7	12	302	#NULL!	0	#NULL!	1
54	131	3	0	52	67.9204	0	0	22.9	11.6	35.8	194	20.7	7	2	3.8	146	3.4	182	0.8	36	314	#NULL!	0	#NULL!	2
5	132	3	1	59	20.0232	0	0	10	10.9	33	219	8	12.4	7.8	3.4	148	3.4	169	0.7	6	306	#NULL!	0	#NULL!	2
43	133	3	0	46	31.8823	0	0	10.8	10.6	31.5	146	9.4	5.2	7.6	3.7	138	3.1	175	0.3	6	302	#NULL!	0	#NULL!	1
13	134	3	0	59	63.9387	0	0	19	11.1	33.3	256	#NULL!	4	1	3.3	143	2.8	93.4069	0.5	11	302	#NULL!	0	#NULL!	1
11	135	3	1	50	32.8013	0	0	22.4	11.5	33.8	94	#NULL!	#NULL!	#NULL!	3.3	150	3.3	153	0.7	23	323	#NULL!	0	#NULL!	2
36	136	3	0	63	33.8414	0	0	10.8	10.6	31.6	128	9.1	10.7	4.9	3.5	142	3.3	138	0.5	27	297	#NULL!	0	#NULL!	1
38	137	3	1	37	37.2393	0	0	19.4	11.5	35.9	231	15.3	10.5	10.5	3.9	155	3.8	114	0.9	11	326	#NULL!	0	#NULL!	2
21	138	3	0	55	34.7869	0	0	14.8	11.2	33.2	111	#NULL!	#NULL!	#NULL!	3.7	133	2.6	149	0.5	18	303	#NULL!	0	#NULL!	0
12	139	3	0	67	31.6505	0	0	12.5	9.6	28.7	107	11.2	4.7	5.4	2.8	143	3.5	162	0.6	20	310	#NULL!	0	#NULL!	1
4	141	3	1	39	28.1067	0	0	16.6	10.6	31	173	#NULL!	#NULL!	#NULL!	3.8	138	3.9	226	0.6	9	301	#NULL!	0	#NULL!	1
20	142	3	1	46	74.8339	0	0	13.9	12.6	38.3	170	11.6	6.7	8.8	3.6	140	3.1	136	0.6	11	298	#NULL!	0	#NULL!	1
16	144	3	1	35	10.2833	0	0	23.7	10.4	30.4	224	#NULL!	2	3	3.8	139	3.6	211	0.6	12	304	#NULL!	0	#NULL!	1
14	145	3	1	64	57.9448	0	0	34.9	10.4	31.3	157	#NULL!	#NULL!	#NULL!	3.7	147	3.4	197	0.9	33	313	#NULL!	0	#NULL!	2
21	147	3	0	59	73.3094	1	36	9.1	8.3	24.7	142	7.5	9.2	5.4	3.4	146	3.1	149	0.5	16	300	#NULL!	0	#NULL!	2
53	148	3	1	46	188.059	1	54	24.8	11.8	34.9	168	21.8	6	6	3.2	149	3.1	315	0.7	12	327	#NULL!	0	#NULL!	2
32	149	3	0	70	86.2942	1	33	13.3	10.3	32	163	11.4	7.8	6.5	2.9	140	3.1	181	0.6	24	293	#NULL!	0	#NULL!	1
26	150	3	1	52	29.2529	0	0	14.4	12.7	37.7	148	12.4	6.1	7.2	3.7	140	3.4	152	0.7	29	299	#NULL!	0	#NULL!	1
15	151	3	0	52	22.2923	0	0	8.5	9.3	28.3	122	7.1	10.6	5.7	3.2	144	3.2	107	0.5	13	301	#NULL!	0	#NULL!	1
53	152	3	1	41	94.3579	1	66	24.5	12.8	38	147	22.2	7	10	3.9	147	3.2	201	0.9	22	320	#NULL!	0	#NULL!	2
36	153	3	0	57	52.335	0	0	10.9	11.1	33.5	146	8.3	14.1	8.9	3.5	141	4	135	0.5	30	312	#NULL!	0	#NULL!	1
59	154	3	1	56	134.999	1	59	18.5	11.7	33.7	155	16.1	6	7	3.3	148	2.6	141	0.4	22	327	#NULL!	0	#NULL!	2
12	155	3	1	76	42.4429	0	0	12.6	10.8	31.5	132	11.7	2.3	5.5	3.5	144	3.1	259	1.5	29	316	#NULL!	1	191	1
34	156	3	0	41	37.6067	0	0	22.7	14	42.1	279	#NULL!	#NULL!	#NULL!	3.7	150	3.3	128	0.3	15	317	#NULL!	0	#NULL!	2
53	157	3	1	49	132.442	1	54	23.2	13.1	38.2	135	#NULL!	3	3	3.8	157	3.4	219	0.6	28	337	#NULL!	0	#NULL!	2
37	158	3	1	38	30.7377	0	0	9.4	9.4	27.9	115	#NULL!	#NULL!	#NULL!	3.4	150	2.9	169	0.9	17	319	#NULL!	0	#NULL!	2
14	160	3	0	57	56.0162	0	0	13.7	11.9	35.3	201	#NULL!	#NULL!	#NULL!	3.9	137	2.7	169	0.5	12	303	#NULL!	0	#NULL!	1
42	161	3	0	63	94.3552	1	43	11.1	9.4	28.1	125	8.5	16.9	5.7	3.3	163	3.6	215	0.5	21	340	#NULL!	0	#NULL!	2
55	162	3	1	52	62.6281	1	94	10.6	13.2	40.4	168	9.1	5.9	7.9	3.4	142	3.5	195	0.6	14	301	#NULL!	0	#NULL!	1
1	165	3	0	64	37.3006	0	0	24.1	9.6	28.2	158	#NULL!	#NULL!	2	3.3	135	2.9	116	2.4	50	317	#NULL!	0	#NULL!	1
45	166	3	0	77	70.8537	1	46	15.6	9.8	29.1	189	#NULL!	#NULL!	#NULL!	3.7	142	2.8	158	0.5	23	307	#NULL!	0	#NULL!	1
40	167	3	1	55	62.4025	0	0	11.1	9.2	27.1	102	#NULL!	6.3	10.4	3	144	3.3	149	0.7	9	306	#NULL!	0	#NULL!	1
37	168	3	0	75	60.0897	0	0	16.7	10.3	30.2	93	#NULL!	#NULL!	#NULL!	3.4	144	3.1	139	1.2	31	311	#NULL!	0	#NULL!	1
7	169	3	0	53	90.723	1	10	17.4	10	30.4	327	15.8	4.2	4.6	3.3	144	3.2	141	0.4	9	309	#NULL!	0	#NULL!	1
56	170	3	0	57	54.2942	0	0	8	9.9	29	133	7	6.3	5.6	3.3	137	3.6	211	0.5	11	298	#NULL!	0	#NULL!	1
30	172	3	0	74	65.2837	1	72	13.5	11.1	32.3	195	#NULL!	5.3	8.3	3	144	3	234	1	29	325	#NULL!	0	#NULL!	1
7	173	3	0	43	39.3406	0	0	10.9	10.8	34.8	289	10	3.3	5	4.1	143	3.4	132	0.4	18	303	#NULL!	0	#NULL!	1
29	175	3	1	48	71.7101	0	0	19.9	11.6	35.3	227	18.2	3	5	3.9	142	2.7	141	0.7	18	297	#NULL!	0	#NULL!	1
47	176	3	0	58	25.8437	0	0	14.5	7.7	23.2	109	#NULL!	#NULL!	#NULL!	2.8	146	2.9	197	0.8	22	326	#NULL!	0	#NULL!	2
33	177	3	0	53	23.5917	0	0	17.3	11.7	36.5	89	15.5	4.7	5	2.8	144	3.1	131	0.5	26	297	#NULL!	0	#NULL!	1
53	178	3	1	47	44.921	0	0	16.9	12.3	36.3	106	#NULL!	4	3	3.6939	145	3.3	165	0.769307	14.0847	299	#NULL!	0	#NULL!	2
35	179	3	1	61	106.853	0	0	11.6	10	29.5	149	#NULL!	#NULL!	#NULL!	2.9	146	3.6	125	0.9	45	329	#NULL!	0	#NULL!	2
51	180	3	0	61	61.7876	0	0	17.6	10.5	30.2	178	#NULL!	#NULL!	#NULL!	3.7	150	3.2	191	0.5	16	317	#NULL!	0	#NULL!	2
38	181	3	1	53	21.5881	0	0	17.1	14.6	44.1	241	14.2	7	9	4.6	156	3.7	138	0.6	13	327	#NULL!	0	#NULL!	2
47	182	3	0	72	71.3214	0	0	9.5	10.1	29.9	116	#NULL!	#NULL!	#NULL!	2.5	141	3.4	122	0.2	18	298	#NULL!	1	58	1
53	183	3	0	76	71.5397	0	0	18.9	9.9	28.7	125	#NULL!	#NULL!	#NULL!	3.2	147	2.4	300	0.6	24	326	#NULL!	0	#NULL!	2
44	184	3	0	55	80.2254	0	0	15.4	12.6	37.9	99	13.6	4.8	6	3.3	147	3.3	171	0.4	16	307	#NULL!	0	#NULL!	2
51	185	3	0	74	201.481	1	52	15.6	11.3	35.1	110	14.2	3	6.2	3.9	153	2.9	200	0.6	30	329	#NULL!	0	#NULL!	2
33	186	3	1	46	46.48	0	0	20.7	10.6	30.8	181	#NULL!	#NULL!	#NULL!	3.8	150	3.2	152	0.8	22	315	#NULL!	0	#NULL!	2
31	187	3	0	62	33.4584	0	0	12.5	11	32.5	148	#NULL!	1.4	4.2	3.1	150	2.7	180	0.8	16	313	#NULL!	1	75	2
36	188	3	1	37	20.6768	0	0	13.5	13.4	38.2	131	#NULL!	#NULL!	#NULL!	3.95625	143	3.3	153.248	0.680789	25.3769	318	#NULL!	0	#NULL!	1
23	189	3	0	76	73.821	1	25	11.9	13.1	39.5	118	11.2	2.8	3.5	3.4	147	2.6	227	0.5	25	310	#NULL!	0	#NULL!	2
19	190	3	0	79	99.8184	0	0	10.6	9.8	30.8	140	9	6.6	6.9	3.1	140	3.6	127	1.1	49	321	#NULL!	0	#NULL!	1
38	191	3	0	28	37.6139	0	0	27.5	9.9	29.2	165	#NULL!	#NULL!	#NULL!	3.5	151	2.9	164	0.6	15	319	#NULL!	0	#NULL!	2
24	192	3	1	79	65.7701	0	0	16.2	12.5	38.3	161	#NULL!	#NULL!	#NULL!	2.63915	140	3.9	128	1.11734	37.6492	295	#NULL!	1	96	1
25	193	3	0	43	19.9907	0	0	14.8	11.2	34.4	159	12.8	6.5	5.2	3.5	142	3.3	173	0.3	14	304	#NULL!	0	#NULL!	1
31	194	3	1	74	87.6642	0	0	16.2	11.6	33.5	109	#NULL!	8	8	2.9	155	2.8	161	1.6	39	329	#NULL!	0	#NULL!	2
31	195	3	1	52	29.6849	0	0	25	10.9	33.1	199	21.5	9	9	3.3	144	3.5	298	0.6	23	323	#NULL!	0	#NULL!	1
31	198	3	0	47	110.722	1	32	27.2	12.7	37.6	180	#NULL!	2	1	3.3	143	2.9	186	0.5	17	318	#NULL!	0	#NULL!	1
27	199	3	0	78	91.4774	1	229	10.7	10.1	31.4	117	8.3	9.8	4.6	3	139	2.9	310	0.6	16	309	#NULL!	0	#NULL!	1
10	200	3	0	38	24.2804	0	0	22	9.2	27.8	215	#NULL!	4	2	3.7	138	2.8	177	0.6	21	303	#NULL!	0	#NULL!	1
59	201	3	1	46	101.309	1	135	22.2	10.3	30	224	19.8	6	4	3.4	142	3.5	252	0.6	13	317	#NULL!	0	#NULL!	1
15	202	3	0	51	19.6216	0	0	9.9	10.2	31.4	161	#NULL!	#NULL!	#NULL!	4.1	141	3.2	128	0.6	28	314	#NULL!	0	#NULL!	1
49	203	3	0	68	133.677	1	51	18.3	10.6	31.8	107	#NULL!	5	6	3.3	148	2.9	153	0.6	19	319	#NULL!	0	#NULL!	2
41	205	3	0	71	39.6392	0	0	17.6	9.4	28.2	74	16.4	3.2	3.7	3.2	142	3.7	198	0.5	25	309	#NULL!	0	#NULL!	1
29	206	3	0	59	59.1442	0	0	16.8	10.8	32.4	105	#NULL!	7	5	3.3	155	3	139	0.4	14	326	#NULL!	0	#NULL!	2
15	208	3	1	54	181.926	0	0	24.9	12.8	38	196	#NULL!	14	17	3.9	145	4.2	195	0.8	22	312	#NULL!	0	#NULL!	2
39	209	3	1	60	64.0057	0	0	16.4	9.2	27.8	154	14.6	3.9	7.3	3.3	144	3.2	168	0.6	20	308	#NULL!	0	#NULL!	1
3	210	3	0	52	16.5244	0	0	26	8.5	25.4	170	#NULL!	#NULL!	#NULL!	3.1	147	3.2	94.5124	0.5	14	312	#NULL!	0	#NULL!	2
14	211	3	1	52	29.2373	0	0	22.5	8.4	24.7	209	#NULL!	#NULL!	#NULL!	4	147	3.3	168.43	0.8	15	317	#NULL!	0	#NULL!	2
52	213	3	1	45	121.755	1	129	21.7	12.1	36.1	154	#NULL!	#NULL!	#NULL!	3.9	146	2.8	182.025	0.6	13	316	#NULL!	0	#NULL!	2
32	214	3	1	36	33.7893	0	0	20.1	11.4	33.7	135	#NULL!	1	3	3.3	142	3.4	169	0.7	16	295	#NULL!	0	#NULL!	1
28	215	3	0	61	43.2972	1	30	21	10.7	30.6	137	#NULL!	3.6	1.3	3.3	143	2.8	158.641	0.6	16	321	#NULL!	0	#NULL!	1
51	216	3	0	56	54.6607	0	0	27.9	10.3	30.7	154	#NULL!	#NULL!	#NULL!	3.6	149	2.8	244.577	0.8	28	327	#NULL!	0	#NULL!	2
60	217	3	1	41	39.2499	0	0	18.5	11.3	33.7	125	#NULL!	#NULL!	#NULL!	3.3	150	3.5	77.516	0.7	16	320	#NULL!	0	#NULL!	2
52	218	3	1	29	42.1713	0	0	16.5	10.3	28.74	220	#NULL!	3.3	2.9	3.1	143	3.4	154.348	0.6	14	318	#NULL!	0	#NULL!	1
55	219	3	0	60	37.575	1	59	18.9	8.6	24.5	170	#NULL!	4	1	3.5	144	2.5	152.472	0.5	16	310	#NULL!	0	#NULL!	1
3	220	3	0	45	12.9379	0	0	31.5	14.2	41.7	254	#NULL!	#NULL!	11	3.8	139	4	342.002	0.7	18	324	#NULL!	0	#NULL!	1
14	222	3	0	58	38.69	0	0	12.1005	13.6109	39.9709	284.191	#NULL!	#NULL!	#NULL!	4.24806	137	3.1	162.293	0.777854	14.3018	303	#NULL!	0	#NULL!	1
42	224	3	0	48	16.2231	0	0	28.3	11.1	33.6	300	#NULL!	#NULL!	#NULL!	4.2	172	2.8	150.93	0.7	14	361	#NULL!	0	#NULL!	2
48	225	3	1	56	23.4598	0	0	14.8	11.4	34.2	141	#NULL!	2.9	3.6	3.6	143	3.4	233	0.6	19	309	#NULL!	0	#NULL!	1
34	226	3	0	43	83.6684	1	49	22.5	11.5	33.7	209	#NULL!	3	1	3	139	2.9	154.138	0.6	19	304	#NULL!	0	#NULL!	1
28	227	3	1	51	27.6164	0	0	14.3	8.7	25	216	#NULL!	4.3	3.1	3.5	144	3.4	157.52	0.6	15	306	#NULL!	0	#NULL!	1
19	228	3	1	52	35.181	0	0	15.2	12.3	35.5	174	#NULL!	1.5	3.6	3.8	137	3.3	141.719	0.6	20	318	#NULL!	0	#NULL!	1
25	229	3	0	50	19.7963	0	0	21.5	10.5	29.9	114	#NULL!	2	2.7	3.4	143	2.9	160	0.5	19	311	#NULL!	0	#NULL!	1
52	230	3	0	42	93.4465	0	0	28.3	10.3	30.4	70	#NULL!	#NULL!	#NULL!	3.2	145	2.9	472.644	0.6	18	324	#NULL!	0	#NULL!	2
45	231	3	0	51	21.7169	0	0	18.5	10.1	28.8	160	#NULL!	3	1.9	2.3	143	2.7	405	0.7	18	332	#NULL!	0	#NULL!	1
43	232	3	1	46	67.1425	0	0	27	10.8	31.4	158	#NULL!	#NULL!	6	3.7	149	3.4	173	0.9	39	315	#NULL!	0	#NULL!	2
32	1	4	0	47	24.2832	0	0	9.2	11	32.8	163	#NULL!	9	7.3	3.16204	141	3.1	130	0.443996	3.84191	300	#NULL!	0	#NULL!	1
33	2	4	1	60	80.5891	1	19	19.8	10.2	30.4	218	17.8	3.4	6.6	3.3	136	3.3	220	0.5	26	302	#NULL!	0	#NULL!	1
34	4	4	0	70	41.8362	1	95	20.9	10	29.7	167	#NULL!	5.2	2.7	3.5	146	3.4	179	0.4	22	311	#NULL!	0	#NULL!	2
8	5	4	0	52	8.9401	0	0	13.5	9.1	27.4	193	#NULL!	1	3	3.2	144	3	193	0.4	21	302	#NULL!	0	#NULL!	1
18	6	4	0	61	84.691	1	94	8.3	10.9	33.5	104	7.2	8	4.5	3.7	150	2.5	216	0.5	15	312	#NULL!	0	#NULL!	2
6	7	4	1	37	25.8838	0	0	7.6	11.6	35	236	4.5	29.8	8.4	3.9	138	3.9	109	0.6	6	295	#NULL!	0	#NULL!	1
18	8	4	0	43	20.0998	0	0	8.3	10.9	31.8	144	#NULL!	13.8	9.3	3.6	141	3.3	87.1676	0.403109	10.0305	289	#NULL!	0	#NULL!	1
49	9	4	1	48	86.4142	1	51	20	11.2	32.5	260	#NULL!	5	7	3.9	145	3.5	134	0.8	22	295	#NULL!	0	#NULL!	2
54	10	4	0	64	60.1648	1	49	26.7	8.9	26.6	167	#NULL!	2	1	3.5	146	3.4	333	0.7	26	322	#NULL!	0	#NULL!	2
6	11	4	0	58	37.1663	0	0	7.4	9.8	29.7	148	#NULL!	#NULL!	#NULL!	3.9	142	3.4	155	0.3	24	304	#NULL!	0	#NULL!	1
11	12	4	1	47	30.5903	0	0	7.7	10.2	31	195	5.4	20.2	5.2	2.7	150	3.4	106	0.6	11	308	#NULL!	0	#NULL!	2
47	13	4	0	50	74.2436	1	48	8.6	11.5	35.4	132	7.4	9.2	4	3.6	147	3.3	133	0.5	11	306	#NULL!	0	#NULL!	2
7	15	4	0	67	21.6601	0	0	9.8	11.1	33.2	137	#NULL!	8.9	6.9	3.4	142	3.3	134	0.6	13	300	#NULL!	0	#NULL!	1
55	16	4	0	52	66.879	0	0	11.2	10.9	32.2	157	#NULL!	#NULL!	#NULL!	3.5	143	3	155	0.3	11	296	#NULL!	0	#NULL!	1
5	17	4	0	59	26.3345	0	0	12.9	15.5	46.5	127	10.8	12	3.6	3.9	143	3.2	170	0.7	33	311	#NULL!	0	#NULL!	1
52	18	4	1	49	68.4718	0	0	9.8	9.7	29.3	96	7.6	10.1	11.2	3.2	153	3.3	206	0.7	8	318	#NULL!	0	#NULL!	2
15	19	4	1	31	21.7386	0	0	18	12.9	40.1	122	14.8	10.3	7.2	3.7	140	3	128	0.7	27	302	#NULL!	0	#NULL!	1
20	23	4	0	39	108.591	1	13	8.26977	11.438	33.2125	91.1695	#NULL!	#NULL!	#NULL!	3.68795	140	3	98.2958	0.588479	15.4083	288	#NULL!	0	#NULL!	1
58	24	4	1	49	57.6735	0	0	18.6	13.4	40.2	124	#NULL!	14	5	3.7	148	3.2	140	0.9	21	309	#NULL!	0	#NULL!	2
23	25	4	0	54	34.9919	0	0	13.2	11.2	33.5	259	11.1	10.6	5.1	3.4	143	2.9	142	0.4	11	301	#NULL!	0	#NULL!	1
18	26	4	0	79	63.6327	0	0	9.5	10.2	31.2	110	7	16.5	8.8	3.2	142	2.7	160	0.5	15	299	#NULL!	0	#NULL!	1
15	27	4	0	54	32.1136	0	0	11.8	12.6	35.9	184	#NULL!	#NULL!	#NULL!	3.73984	140	3.6	115	0.498265	17.943	298	#NULL!	0	#NULL!	1
7	29	4	0	55	52.6259	0	0	12.8822	10.2463	31.0049	157.06	#NULL!	#NULL!	#NULL!	3.01572	151.007	2.77379	193.28	0.362015	4.20801	337.264	#NULL!	0	#NULL!	2
33	31	4	1	48	39.5835	0	0	12.3	9.7	28.8	112	#NULL!	#NULL!	#NULL!	3.5	145	3.5	124	0.5	16	301	#NULL!	0	#NULL!	2
33	32	4	1	44	26.8882	0	0	12.7	12.9	37.8	242	#NULL!	11.2	3.9	3.3	142	3.6	116	0.6	16	294	#NULL!	0	#NULL!	1
7	34	4	0	48	19.5327	0	0	11	13.3	41.4	205	8.2	16.6	6.7	4	145	3	133	0.4	14	304	#NULL!	0	#NULL!	2
40	36	4	0	52	130.754	1	41	13.8	11.2	34.7	140	11.4	13.1	3.5	2.8	146	2.5	136	0.4	22	314	#NULL!	0	#NULL!	2
12	39	4	0	50	23.2813	0	0	12	10.6	31.5	159	#NULL!	#NULL!	#NULL!	2.50224	144	2.9	138.422	0.277049	8.69443	297	#NULL!	0	#NULL!	1
10	40	4	0	57	14.2125	0	0	14	13.6	41	97	12.6	4.7	3.8	3.3	142	3.7	111	0.4	12	300	#NULL!	0	#NULL!	1
29	41	4	0	66	44.7982	0	0	16.5	9.9	30.7	115	15	1	4	3.6	145	3.7	195	0.5	33	316	#NULL!	0	#NULL!	2
33	43	4	0	60	46.8295	0	0	14.8	10.2	30	131	13.4	4.1	5.4	3.1	143	3.4	158	0.3	16	323	#NULL!	0	#NULL!	1
12	44	4	0	55	33.0803	0	0	12.2	12.6	38.7	157	9.8	9	4	2.9	144	2.5	161	0.5	18	304	#NULL!	0	#NULL!	1
10	45	4	1	69	16.8383	0	0	9.172	11.5697	34.2375	158.375	#NULL!	#NULL!	#NULL!	2.81747	132.71	3.04421	190.558	0.580164	15.8675	278.577	#NULL!	0	#NULL!	0
11	47	4	0	63	90.1064	1	11	16.7	8.9	26.4	172	#NULL!	#NULL!	#NULL!	3	148	3.3	200	0.4	22	337	#NULL!	0	#NULL!	2
3	48	4	0	78	20.412	0	0	11.1	12.8	37.7	170	#NULL!	#NULL!	#NULL!	3.4	143	2.8	232	0.6	26	316	#NULL!	0	#NULL!	1
38	50	4	1	40	25.8394	0	0	18.3	10.4	30.1	168	#NULL!	#NULL!	#NULL!	3.11111	141	3.2	186	0.957932	17.0231	322	#NULL!	0	#NULL!	1
19	51	4	1	49	50.1829	0	0	11	12	35.2	146	#NULL!	#NULL!	#NULL!	3.6	143	3.5	120	0.8	14	295	#NULL!	0	#NULL!	1
38	52	4	1	74	147.221	1	44	16.9756	10.2154	31.3942	181.06	#NULL!	#NULL!	#NULL!	3.27408	135.664	2.45537	243.628	0.81098	11.5069	286.595	#NULL!	0	#NULL!	1
57	54	4	1	69	74.0187	0	0	20.2	9.4	27.4	158	#NULL!	#NULL!	#NULL!	3.5	142	2.8	126	0.9	12	302	#NULL!	0	#NULL!	1
12	55	4	1	37	36.9277	0	0	11.2754	9.43534	28.251	300.943	#NULL!	#NULL!	#NULL!	3.06095	151.157	4.08159	205.017	0.522029	11.242	315.63	#NULL!	0	#NULL!	2
46	57	4	1	59	45.2269	0	0	13	12	36.3	246	9.3	15.9	7.6	3.8	148	2.9	127	0.6	24	307	#NULL!	0	#NULL!	2
6	58	4	0	35	8.5703	0	0	9.6	11.5	33.5	136	#NULL!	14.4	8.3	3.29581	142	3.1	125	0.584643	21.4004	305	#NULL!	0	#NULL!	1
22	61	4	1	46	36.705	0	0	10.4	11.6	36.3	191	7.6	14	3	3.3	139	3.4	150	0.6	19	295	#NULL!	0	#NULL!	1
4	62	4	1	46	11.8029	0	0	13.9	8.8	26.3	189	10	19.2	5.8	3.2	156	3.1	204	0.9	8	336	#NULL!	0	#NULL!	2
26	63	4	1	63	65.2701	1	28	13.8	13.9	41.5	196	12.2	5	3	3.7	143	2.7	172	0.6	20	304	#NULL!	0	#NULL!	1
54	64	4	1	50	110.6	1	83	11.3	12.2	36	132	#NULL!	#NULL!	#NULL!	3.4	152	2.6	195	0.7	12	322	#NULL!	0	#NULL!	2
7	65	4	1	45	33.9795	0	0	12	12.9	39.4	208	9.3	12.2	9.2	4.2	143	3	151	0.6	22	311	#NULL!	0	#NULL!	1
15	66	4	1	53	52.2181	0	0	8.8	13.1	38.8	170	5.7	25	5.6	3.8	140	3.9	128	0.7	7	297	#NULL!	0	#NULL!	1
35	67	4	0	45	20.2211	0	0	20.5	9.4	27.1	197	#NULL!	3	2	2.36335	143	3.7	136	0.309975	10.1054	311	#NULL!	0	#NULL!	1
27	68	4	0	53	55.6898	0	0	13.8	10.5	31.2	182	12.3	6	1	3.3	141	2.9	133	0.3	12	296	#NULL!	0	#NULL!	1
13	69	4	0	49	36.7418	0	0	11.9	13.2	39.5	150	10	12	9	3.4	143	3.1	125	0.3	6	298	#NULL!	0	#NULL!	1
18	71	4	1	47	23.5424	0	0	10.8	12.2	36.3	208	9.1	8.5	6.7	3.5	145	3.4	124	0.5	19	301	#NULL!	0	#NULL!	2
49	72	4	1	60	133.937	1	52	13.4	10.1	29.1	126	#NULL!	1	4.6	2.8	151	3	198	1	21	317	#NULL!	0	#NULL!	2
15	73	4	0	41	30.6857	0	0	23.6	11.3	33.6	165	#NULL!	2	1	3.7	142	2.6	171	0.6	28	313	#NULL!	0	#NULL!	1
19	74	4	0	48	56.9597	1	19	17.3	9.8	28.9	232	#NULL!	#NULL!	#NULL!	3.9	150	3.5	150	0.4	12	316	#NULL!	0	#NULL!	2
3	75	4	0	43	32.0206	0	0	8.8	10.9	32.5	142	7.5	7.9	5.7	4	142	3.6	108	0.4	10	313	#NULL!	0	#NULL!	1
18	76	4	0	70	57.9767	1	23	18.7	10.9	32.6	154	#NULL!	#NULL!	#NULL!	3.8	154	3.1	144	1	21	322	#NULL!	0	#NULL!	2
34	77	4	1	46	38.2697	0	0	15.2	11.6	34.3	196	12	11.8	7.3	3.8	143	3.2	160	0.6	18	306	#NULL!	0	#NULL!	1
22	78	4	0	65	65.6651	1	24	20.3	10.7	31.7	205	#NULL!	2	2	3.86922	151	2.5	179	0.842507	19.8351	329	#NULL!	0	#NULL!	2
17	79	4	1	48	53.9341	0	0	11.4	11.1	33.6	255	9.3	12.5	5.8	3.6	135	3.8	116	0.7	11	309	#NULL!	0	#NULL!	1
31	84	4	0	71	33.31	0	0	13.5	11.7	36.3	202	12.2	4	4	3.2	147	2.9	228	0.4	35	333	#NULL!	0	#NULL!	2
22	85	4	0	54	24.1738	0	0	13.2	13.8	42.6	137	11.4	6.2	7.1	3.4	143	2.9	222	0.3	25	300	#NULL!	0	#NULL!	1
5	86	4	1	46	39.5279	0	0	14.8	10.8	31.8	159	#NULL!	#NULL!	#NULL!	3.4	145	2.7	176	0.8	18	313	#NULL!	0	#NULL!	2
57	87	4	1	70	124.762	1	63	12.2	9.1	27.4	124	#NULL!	11.1	8.2	3.1	147	3.1	133	1.1	12	301	#NULL!	0	#NULL!	2
4	89	4	1	66	24.1784	0	0	8.9	11.1	33.2	99	7.7	6.3	7	3	140	3.1	127	0.5	7	296	#NULL!	0	#NULL!	1
17	90	4	1	41	23.7903	0	0	9	10.4	30.8	149	#NULL!	#NULL!	#NULL!	3.5	153	3.3	189	0.7	10	320	#NULL!	0	#NULL!	2
39	91	4	0	77	133.194	1	73	9.5	10.2	31.6	115	#NULL!	#NULL!	#NULL!	3.4	144	2.9	180	0.8	22	316	#NULL!	0	#NULL!	1
16	93	4	1	44	30.1286	0	0	20.3	10.1	31	253	#NULL!	7	7	3.44952	146	3.7	146	0.43661	25.731	310	#NULL!	0	#NULL!	2
51	94	4	1	43	161.609	1	52	16	11.7	36	256	14.2	7	2	3.9	145	3.2	139	0.7	23	305	#NULL!	0	#NULL!	2
5	95	4	0	60	10.0676	0	0	7.8	10.6	31.7	118	6.2	13.8	5.7	3.3	140	2.8	138	0.3	3	287	#NULL!	0	#NULL!	1
30	96	4	1	53	31.325	0	0	16.8	12.3	36.7	183	#NULL!	4	8	3.6	147	3.2	155	0.8	12	292	#NULL!	0	#NULL!	2
49	97	4	0	44	24.6873	0	0	11.8	13.2	41.5	165	10.2	7	4.7	3.4	144	3.1	109	0.4	9	302	#NULL!	0	#NULL!	1
24	98	4	0	73	50.2869	0	0	20.4	8.8	26.9	103	18.4	3	2	3.2	141	3	182	0.4	29	312	#NULL!	0	#NULL!	1
7	99	4	0	58	12.009	0	0	11.6	11.8	34.4	131	#NULL!	9.3	4.2	3.4	146	3.6	171	0.6	30	319	#NULL!	0	#NULL!	2
40	100	4	0	53	77.1674	1	110	17.6	10.5	30.8	81	14.8	15	9	2.8	146	2.6	271	1	21	323	#NULL!	0	#NULL!	2
6	102	4	0	35	14.8101	0	0	10.9	9.7	29.3	164	#NULL!	#NULL!	#NULL!	3.1	144	3.3	124	0.4	8	294	#NULL!	0	#NULL!	1
14	104	4	0	61	19.0104	0	0	10.4	11.3	33.2	142	8.4	8.5	8.7	3.9	140	3.2	163	0.5	26	301	#NULL!	0	#NULL!	1
30	106	4	0	58	39.6112	0	0	18.8	12.1	35.2	164	#NULL!	#NULL!	#NULL!	3.8	147	3.1	151	0.9	15	322	#NULL!	0	#NULL!	2
20	107	4	0	55	33.9264	0	0	7.7	10.4	31.3	135	5.8	16.6	5.1	3.1	139	3.1	146	0.4	12	287	#NULL!	0	#NULL!	1
19	111	4	1	51	37.0957	1	73	14.5	11.7	35.1	155	#NULL!	1.2	4.3	3.7	149	3.2	164	0.7	20	302	#NULL!	0	#NULL!	2
7	112	4	1	50	80.9764	0	0	13.8	10.4	31.6	190	11.8	5	10	3.9	139	3.4	184	0.5	11	302	#NULL!	0	#NULL!	1
58	115	4	0	37	13.7688	0	0	15.8	10.4	31.6	199	#NULL!	#NULL!	#NULL!	3.41004	141	4.2	135	0.651391	16.0093	302	#NULL!	0	#NULL!	1
56	116	4	0	46	27.4515	0	0	9.47574	12.5308	37.4271	168.934	#NULL!	#NULL!	#NULL!	3.68413	144.026	3.88678	171.936	0.490826	17.1972	302.983	#NULL!	0	#NULL!	1
35	118	4	1	57	43.5065	0	0	8.7	9.6	30.1	108	6.1	18.2	8.3	3.05585	145	3.4	72.7993	0.6	18	299	#NULL!	0	#NULL!	2
8	119	4	0	59	45.2749	0	0	17.4	13.2	42.1	567	14.6	10	3	3.4	139	3.6	104	0.4	16	292	#NULL!	0	#NULL!	1
10	120	4	0	46	9.5352	0	0	13.7924	10.9059	33.5411	186.301	#NULL!	#NULL!	#NULL!	3.46158	138.216	3.09174	112.207	0.477475	3.3709	286.828	#NULL!	0	#NULL!	1
16	122	4	0	42	30.9576	0	0	24.1	12	35.8	111	#NULL!	1.9	1	3.4	147	3.4	137	0.6	14	319	#NULL!	0	#NULL!	2
29	124	4	0	82	37.1231	0	0	14.8	12.4	37.6	135	13.8	1	3	3.6	150	2.4	162	0.4	13	326	#NULL!	0	#NULL!	2
24	125	4	1	50	36.3632	0	0	10.4	8.1	24.4	104	#NULL!	14.2	6.7	3.2	154	3.3	203	0.7	17	326	#NULL!	0	#NULL!	2
47	126	4	0	75	104.143	0	0	14.3	10.8	31.1	154	#NULL!	#NULL!	#NULL!	3.1	144	3.4	164	1.1	32	310	#NULL!	0	#NULL!	1
41	127	4	0	50	28.5803	0	0	10.1	11.2	34.5	175	7.2	12	8.7	3.1	140	2.8	178	0.3	19	294	#NULL!	0	#NULL!	1
57	128	4	0	67	96.104	1	62	8.7	13.3	39.7	87	7.9	3.9	4.7	3.6	143	2.6	192	0.5	23	304	#NULL!	0	#NULL!	1
39	129	4	1	41	60.9632	0	0	11.7	11.8	36.4	214	8.3	19.9	6.4	3.5	138	3.7	200	0.8	22	312	#NULL!	0	#NULL!	1
29	130	4	0	68	27.7351	0	0	14.4	10.6	31.9	103	#NULL!	#NULL!	#NULL!	2.7	140	2.8	198	0.7	10	318	#NULL!	0	#NULL!	1
54	131	4	0	52	67.9204	0	0	20.4	11.5	34.9	216	18.1	7.5	3.2	3.9	144	3.5	170	0.7	32	306	#NULL!	0	#NULL!	1
5	132	4	1	59	20.0232	0	0	4.95281	10.7081	32.7975	405.883	#NULL!	#NULL!	#NULL!	3.95339	140	4.2	76.9714	0.6	5	302	#NULL!	0	#NULL!	1
43	133	4	0	46	31.8823	0	0	11.2	10.7	32.4	155	9.7	5.6	6.6	3.8	138	2.7	135	0.3	7	289	#NULL!	0	#NULL!	1
13	134	4	0	59	63.9387	0	0	16.6	10.8	32.5	272	#NULL!	6	1.3	3.1	143	3	75.3254	0.5	10	301	#NULL!	0	#NULL!	1
11	135	4	1	50	32.8013	0	0	14	13.6	40.3	106	#NULL!	#NULL!	#NULL!	3.7	146	4.4	100	0.7	19	321	#NULL!	0	#NULL!	2
36	136	4	0	63	33.8414	0	0	7.9	10.8	32.5	132	6.4	14.9	4.7	3.5	138	3.3	150	0.5	23	297	#NULL!	0	#NULL!	1
38	137	4	1	37	37.2393	0	0	15.3	10.3	32.4	233	11.4	14.3	10	3.7	154	3.3	130	0.7	11	334	#NULL!	0	#NULL!	2
21	138	4	0	55	34.7869	0	0	12	11.7	34.5	128	9.6	15	4	3.9	140	3.3	145	0.4	15	301	#NULL!	0	#NULL!	1
12	139	4	0	67	31.6505	0	0	11.1	9.8	29.6	116	8.1	17	9.4	3.20911	141.66	3.91617	117.177	0.571875	13.5664	306.197	#NULL!	0	#NULL!	1
4	141	4	1	39	28.1067	0	0	16.4	10.1	29.9	161	#NULL!	#NULL!	#NULL!	3.9	137	3.8	200	0.5	8	299	#NULL!	0	#NULL!	1
20	142	4	1	46	74.8339	0	0	12	12.4	36.7	163	9.7	10	8.4	3.6	140	2.9	136	0.4	12	299	#NULL!	0	#NULL!	1
16	144	4	1	35	10.2833	0	0	14.4	9.8	28.4	208	#NULL!	2.3	3.9	3.13831	152.236	4.29255	136.045	0.498093	10.4976	310.409	#NULL!	0	#NULL!	2
14	145	4	1	64	57.9448	0	0	43.2	10	29.8	184	#NULL!	#NULL!	#NULL!	3.1904	151	3.3	178	0.694731	22.527	327	#NULL!	0	#NULL!	2
21	147	4	0	59	73.3094	1	36	10.7785	11.8215	35.6602	238.179	#NULL!	#NULL!	#NULL!	3.61327	141.34	3.26304	159.2	0.77765	20.4341	288.383	#NULL!	0	#NULL!	1
53	148	4	1	46	188.059	1	54	28	12.9	38.6	190	24.4	9	5	3.6	160	2.5	224	0.6	12	336	#NULL!	0	#NULL!	2
32	149	4	0	70	86.2942	1	33	11.8	10.2	32.3	164	9.5	12.1	7.4	2.9	150	3	164	0.7	21	308	#NULL!	0	#NULL!	2
26	150	4	1	52	29.2529	0	0	10.5	12.3	36.7	145	8	14	7	3.5	137	3.5	146	0.7	23	298	#NULL!	0	#NULL!	1
15	151	4	0	52	22.2923	0	0	7.6	10.6	31.7	151	6	13.4	4.9	3.6	141	4.1	113	0.5	10	291	#NULL!	0	#NULL!	1
53	152	4	1	41	94.3579	1	66	24.6	12.2	36.2	121	22.3	6	3	3.6	146	2.7	195	0.8	22	313	#NULL!	0	#NULL!	2
36	153	4	0	57	52.335	0	0	8.4	11.4	34.2	152	6	19.2	7.7	3.6	143	3.4	112	0.4	23	307	#NULL!	0	#NULL!	1
59	154	4	1	56	134.999	1	59	16.1	11.2	32.2	149	13.5	7	7	3.2	144	3	149	0.4	22	307	#NULL!	0	#NULL!	1
12	155	4	1	76	42.4429	0	0	10.2	9.6	28.9	96	9.5	1.3	5.6	3.1	142	3.3	168	1.3	33	319	#NULL!	1	191	1
34	156	4	0	41	37.6067	0	0	18.9	13.1	39.1	200	#NULL!	#NULL!	#NULL!	3.4	146	3	128	0.3	17	310	#NULL!	0	#NULL!	2
53	157	4	1	49	132.442	1	54	16.4	12.2	36	117	#NULL!	2	1	3.7	153	3.1	192	0.7	25	324	#NULL!	0	#NULL!	2
37	158	4	1	38	30.7377	0	0	9.3	9.1	26.4	142	#NULL!	#NULL!	#NULL!	3.4	149	2.7	215	0.8	21	318	#NULL!	0	#NULL!	2
14	160	4	0	57	56.0162	0	0	11.8	12.7	38.3	208	9.8	7.9	8.7	4.2	138	3.5	162	0.5	15	310	#NULL!	0	#NULL!	1
42	161	4	0	63	94.3552	1	43	11.9	12.2	36.9	127	8.4	21.8	6.3	3.6	157	3.2	316	0.5	24	336	#NULL!	0	#NULL!	2
55	162	4	1	52	62.6281	1	94	7.3	12.3	38.8	199	5.8	9.5	9.2	3.2	148	3.6	192	0.5	14	318	#NULL!	0	#NULL!	2
1	165	4	0	64	37.3006	0	0	22.3	11.5	33.5	200	#NULL!	#NULL!	#NULL!	3.5	134	3.6	89	2.5	58	333	#NULL!	0	#NULL!	0
45	166	4	0	77	70.8537	1	46	10.7	10.6	31.7	204	#NULL!	#NULL!	#NULL!	3.8	144	3.5	111	0.5	17	300	#NULL!	0	#NULL!	1
40	167	4	1	55	62.4025	0	0	10	9.6	28.6	117	#NULL!	8.2	7.8	3.2	144	3.4	155	0.6	9	306	#NULL!	0	#NULL!	1
37	168	4	0	75	60.0897	0	0	12.1	10	29.5	79	#NULL!	#NULL!	#NULL!	3.3	142	2.9	168	1.1	31	310	#NULL!	0	#NULL!	1
7	169	4	0	53	90.723	1	10	15	10.2	31.5	323	13.4	4.8	5.2	3.7	144	3.1	140	0.5	9	310	#NULL!	0	#NULL!	1
56	170	4	0	57	54.2942	0	0	7.5	10.7	31.3	135	6.3	9.6	5.6	3.4	137	3.4	174	0.4	9	292	#NULL!	0	#NULL!	1
30	172	4	0	74	65.2837	1	72	11.1	10.1	29.6	174	#NULL!	8.5	6	3	148	2.7	340	1	46	329	#NULL!	0	#NULL!	2
7	173	4	0	43	39.3406	0	0	9.71697	10.412	33.0277	285.942	#NULL!	#NULL!	#NULL!	3.32406	140.323	4.55492	107.487	0.4308	14.9791	288.709	#NULL!	0	#NULL!	1
29	175	4	1	48	71.7101	0	0	14.4	11.1	33.3	221	12.6	6.4	6.1	3.6	144	3.1	173	0.7	18	304	#NULL!	0	#NULL!	1
47	176	4	0	58	25.8437	0	0	8.2	10.2	30.1	113	#NULL!	#NULL!	#NULL!	3.6	142	3	148	0.7	14	301	#NULL!	0	#NULL!	1
33	177	4	0	53	23.5917	0	0	10.7	11.8	36.3	126	9.8	4	4.1	2.4	143	2.4	210	0.6	22	300	#NULL!	0	#NULL!	1
53	178	4	1	47	44.921	0	0	11.3	12.4	36.5	114	#NULL!	5.1	3.5	3.5295	145	3.6	169	0.84257	10.4788	305	#NULL!	0	#NULL!	2
35	179	4	1	61	106.853	0	0	7.8	10.5	31.4	148	#NULL!	8	4	3	143	3.3	132	0.7	41	319	#NULL!	0	#NULL!	1
51	180	4	0	61	61.7876	0	0	17.5	11	32.1	192	#NULL!	#NULL!	#NULL!	3.46824	150	3	196	0.275177	9.64289	311	#NULL!	0	#NULL!	2
38	181	4	1	53	21.5881	0	0	11.7	12.9	39.5	214	8.8	16.6	7.8	3.8	160	3.5	133	0.6	13	331	#NULL!	0	#NULL!	2
47	182	4	0	72	71.3214	0	0	8.6	9.9	28.8	117	#NULL!	13.7	6	2.64371	142	3.4	110	0.245912	10.113	298	#NULL!	1	58	1
53	183	4	0	76	71.5397	0	0	19.6	10.3	30.5	129	#NULL!	#NULL!	#NULL!	3.3	147	2.8	274	0.7	35	334	#NULL!	0	#NULL!	2
44	184	4	0	55	80.2254	0	0	14.9	11.9	35.1	77	13.3	4	5	3	154	2.9	205	0.4	15	328	#NULL!	0	#NULL!	2
51	185	4	0	74	201.481	1	52	11.5	8.8	27	141	10.1	6.9	0.7	3.3	155	3.2	146	0.6	28	330	#NULL!	0	#NULL!	2
33	186	4	1	46	46.48	0	0	17.8	11.3	32.3	202	#NULL!	#NULL!	#NULL!	4	152	4.1	218	0.8	19	315	#NULL!	0	#NULL!	2
31	187	4	0	62	33.4584	0	0	12.7	11.3	34	127	#NULL!	#NULL!	11	2.8	151	2.6	136	0.7	17	311	#NULL!	1	75	2
36	188	4	1	37	20.6768	0	0	9.4	13.3	37.8	144	#NULL!	#NULL!	#NULL!	5.12568	143	3.3	212.84	0.663154	28.9053	307	#NULL!	0	#NULL!	1
23	189	4	0	76	73.821	1	25	9.6	13.9	42	123	8.6	3.7	6.9	3.3	146	2.4	205	0.5	21	305	#NULL!	0	#NULL!	2
19	190	4	0	79	99.8184	0	0	9.2	10	31.8	155	7.6	7.8	8.4	3.1	142	3.3	138	1	54	311	#NULL!	0	#NULL!	1
38	191	4	0	28	37.6139	0	0	24.1	9.3	28.1	177	#NULL!	#NULL!	#NULL!	3.5	147	3	197	0.5	13	309	#NULL!	0	#NULL!	2
24	192	4	1	79	65.7701	0	0	17.9	12.6	38	203	#NULL!	1	8	3.7	142	3.1	187	0.9	25	307	#NULL!	1	96	1
25	193	4	0	43	19.9907	0	0	11.8	11.2	34.1	185	9.7	10.2	4.6	3.7	140	2.7	154	0.4	13	295	#NULL!	0	#NULL!	1
31	194	4	1	74	87.6642	0	0	13.2	10.9	32.5	98	#NULL!	9	4	2.9	151	2.6	105	1.4	42	319	#NULL!	0	#NULL!	2
31	195	4	1	52	29.6849	0	0	18.6	9.5	28.5	182	14.6	13.5	7.7	2.8	147	3.3	240	0.7	21	328	#NULL!	0	#NULL!	2
31	198	4	0	47	110.722	1	32	27.5	13.4	39.5	174	#NULL!	3	3	3.6	143	3.7	197	0.7	27	316	#NULL!	0	#NULL!	1
27	199	4	0	78	91.4774	1	229	10.4	10.3	32	119	8.3	9.7	4.6	3	142	3.5	245	0.6	24	316	#NULL!	0	#NULL!	1
10	200	4	0	38	24.2804	0	0	12.8	9.1	26.9	212	#NULL!	1.9	6.7	3.85781	138	3	128.084	0.24028	21.2646	295	#NULL!	0	#NULL!	1
59	201	4	1	46	101.309	1	135	17.1	10.6	31	234	14.7	7	6.8	3.5	157	3	260	0.6	17	341	#NULL!	0	#NULL!	2
15	202	4	0	51	19.6216	0	0	13.1	11.4	35.8	135	#NULL!	#NULL!	#NULL!	4.7	142	3.2	132	0.8	30	308	#NULL!	0	#NULL!	1
49	203	4	0	68	133.677	1	51	13.1	9.8	29.4	99	#NULL!	9	5	3.1	147	3	166	0.5	18	314	#NULL!	0	#NULL!	2
41	205	4	0	71	39.6392	0	0	15.1	9	27.5	83	13.3	8	1	3.2	142	3.1	129	0.4	19	311	#NULL!	0	#NULL!	1
29	206	4	0	59	59.1442	0	0	12.6	10.8	32.4	95	#NULL!	10	4	3.3	149	3.4	158	0.4	11	327	#NULL!	0	#NULL!	2
15	208	4	1	54	181.926	0	0	21.2	11.4	33.3	166	#NULL!	11	16	3.7	154	3.8	149	0.9	27	324	#NULL!	0	#NULL!	2
39	209	4	1	60	64.0057	0	0	16.6	10	30	186	15.7	2.8	2.8	2.9	144	3.3	226	0.7	19	308	#NULL!	0	#NULL!	1
3	210	4	0	52	16.5244	0	0	23.6	11	32.9	190	#NULL!	#NULL!	#NULL!	3.1	144	3.4	100.119	0.5	18	312	#NULL!	0	#NULL!	1
14	211	4	1	52	29.2373	0	0	20	11.8	35.4	198	#NULL!	#NULL!	#NULL!	4.2	146	3.2	143.406	0.9	26	313	#NULL!	0	#NULL!	2
52	213	4	1	45	121.755	1	129	20.7	11.8	34.8	149	#NULL!	#NULL!	#NULL!	4.2	147	3	147.103	0.7	21	314	#NULL!	0	#NULL!	2
32	214	4	1	36	33.7893	0	0	11.6	10.2	29.9	114	#NULL!	4	9	2.9	144	3.3	152	0.6	18	307	#NULL!	0	#NULL!	1
28	215	4	0	61	43.2972	1	30	16.8	11.1	31.8	129	#NULL!	4.1	1	3.3	141	2.7	161.788	0.336745	6.45776	310	#NULL!	0	#NULL!	1
51	216	4	0	56	54.6607	0	0	15.3	9.7	28.7	154	#NULL!	1	2	3.3	149	3.3	195	0.7	34	330	#NULL!	0	#NULL!	2
60	217	4	1	41	39.2499	0	0	17.1	11.2	33.1	117	#NULL!	#NULL!	#NULL!	3.4	145	3.2	114.725	0.8	22	321	#NULL!	0	#NULL!	2
52	218	4	1	29	42.1713	0	0	15.8	10.6	29.4	259	#NULL!	3.1	3.1	2.9	141	3.2	161.897	0.5	16	302	#NULL!	0	#NULL!	1
55	219	4	0	60	37.575	1	59	20.8	12.5	36.6	171	#NULL!	16	4	3.7	148	2.8	141.556	0.5	16	316	#NULL!	0	#NULL!	2
3	220	4	0	45	12.9379	0	0	27	12.4	36.7	204	#NULL!	#NULL!	2	3.4	144	3.3	289.962	0.8	22	313	#NULL!	0	#NULL!	1
14	222	4	0	58	38.69	0	0	15.5025	11.5199	33.9233	214.86	#NULL!	#NULL!	#NULL!	3.01223	137	3	155.798	0.820097	12.1846	300	#NULL!	0	#NULL!	1
42	224	4	0	48	16.2231	0	0	24	10.3	31.9	238	#NULL!	#NULL!	#NULL!	3.9	184	4	147.269	0.9	20	393	#NULL!	0	#NULL!	2
48	225	4	1	56	23.4598	0	0	14.5	11.3	34	144	#NULL!	3.5	2.8	3.5	145	3.1	155	0.7	25	306	#NULL!	0	#NULL!	2
34	226	4	0	43	83.6684	1	49	20.55	11.3	33	205	#NULL!	3	#NULL!	3	142	3	147.952	0.6	27	306	#NULL!	0	#NULL!	1
28	227	4	1	51	27.6164	0	0	12.6	9.2	25.5	222	#NULL!	6.2	2.4	3.5	140	3.8	160.834	0.5	17	305	#NULL!	0	#NULL!	1
19	228	4	1	52	35.181	0	0	9.5	10	29.1	187	#NULL!	3.6	5.1	4	144	3.6	156.577	0.6	26	324	#NULL!	0	#NULL!	1
25	229	4	0	50	19.7963	0	0	13.4	11	32.5	120	#NULL!	4.3	3	3.4	142	4.1	168	0.6	24	305	#NULL!	0	#NULL!	1
52	230	4	0	42	93.4465	0	0	28.1	9.3	26.7	161	#NULL!	#NULL!	#NULL!	4	146	3.1	431.251	0.6	17	323	#NULL!	0	#NULL!	2
45	231	4	0	51	21.7169	0	0	19.9	9.9	29.1	150	#NULL!	4	2	3.1	145	2.9	175	0.5	16	305	#NULL!	0	#NULL!	2
43	232	4	1	46	67.1425	0	0	23	10.5	31.4	171	#NULL!	2	6	3.7	148	3.4	154	0.9	42	322	#NULL!	0	#NULL!	2
32	1	5	0	47	24.2832	0	0	7.3	10.5	31.4	145	#NULL!	6.2	4.5	3.39888	140	3.2	166	0.514673	21.9442	300	#NULL!	0	#NULL!	1
33	2	5	1	60	80.5891	1	19	19.4	10.3	31.3	264	17.4	4.5	5.9	3.5	144	3.6	219	0.6	31	324	#NULL!	0	#NULL!	1
34	4	5	0	70	41.8362	1	95	19.4	10.8	31.2	178	#NULL!	15	16	3.8	143	3.2	142	0.3	10	305	#NULL!	0	#NULL!	1
8	5	5	0	52	8.9401	0	0	7.8	9.2	27.8	199	#NULL!	4.3	2.3	3.4	145	3.2	199	0.5	25	317	#NULL!	0	#NULL!	2
18	6	5	0	61	84.691	1	94	8.4	10.8	33.5	109	7.2	10	3	3.7	148	2.5	217	0.5	16	315	#NULL!	0	#NULL!	2
6	7	5	1	37	25.8838	0	0	6.2	11.4	34	269	3.8	27.9	7.9	4	139	3.8	108	0.5	5	289	#NULL!	0	#NULL!	1
18	8	5	0	43	20.0998	0	0	6.29745	10.6659	31.9716	181.03	#NULL!	#NULL!	#NULL!	4.32324	142	2.9	178.072	0.613778	5.86345	291	#NULL!	0	#NULL!	1
49	9	5	1	48	86.4142	1	51	15.5	11.3	33.4	259	#NULL!	4.4	5.9	4.2	149	3.9	76	1	32	305	#NULL!	0	#NULL!	2
54	10	5	0	64	60.1648	1	49	29.7	8.6	25.8	193	#NULL!	8	3	3.4	143	3.8	149	0.6	22	309	#NULL!	0	#NULL!	1
6	11	5	0	58	37.1663	0	0	7.6	9.6	28.7	169	#NULL!	#NULL!	#NULL!	3.6	143	3.3	134	0.3	20	303	#NULL!	0	#NULL!	1
11	12	5	1	47	30.5903	0	0	7.8	10	30.5	188	5.9	14	5.8	3.2	147	3	115	0.6	9	313	#NULL!	0	#NULL!	2
47	13	5	0	50	74.2436	1	48	6.4	11.2	34.6	137	5.4	9.1	5.4	3.7	146	2.8	147	0.5	11	309	#NULL!	0	#NULL!	2
7	15	5	0	67	21.6601	0	0	8	11.6	33.8	147	#NULL!	11.9	6.9	3.4	140	3.3	133	0.5	13	290	#NULL!	0	#NULL!	1
55	16	5	0	52	66.879	0	0	8.2	11.4	33.8	174	#NULL!	#NULL!	#NULL!	3.6	143	3.7	142	0.4	10	308	#NULL!	0	#NULL!	1
5	17	5	0	59	26.3345	0	0	8.5	15.5	46.5	125	7	11.3	4.3	3.9	141	3.2	190	0.5	24	310	#NULL!	0	#NULL!	1
52	18	5	1	49	68.4718	0	0	9.6	9.7	28.8	158	7.4	10.6	7.1	3.1	148	3.7	208	0.5	9	312	#NULL!	0	#NULL!	2
15	19	5	1	31	21.7386	0	0	15.2	13.5	42	135	12.4	10.1	8.2	3.6	135	3.3	113	0.6	22	294	#NULL!	0	#NULL!	1
20	23	5	0	39	108.591	1	13	12.3375	11.0086	32.5569	265.402	#NULL!	#NULL!	#NULL!	4.3816	145	3	148.001	0.61288	9.09431	296	#NULL!	0	#NULL!	2
58	24	5	1	49	57.6735	0	0	13.9	13.6	40.6	116	#NULL!	8.3	4.8	3.95309	147	3.7	127.823	0.885495	18.8222	306	#NULL!	0	#NULL!	2
23	25	5	0	54	34.9919	0	0	9.99802	11.0066	32.4158	343.485	#NULL!	#NULL!	#NULL!	3.37884	139.789	3.62743	136.834	0.212585	5.3983	282.344	#NULL!	0	#NULL!	1
18	26	5	0	79	63.6327	0	0	9.1	10.4	31.9	117	7.3	9.6	7.4	2.9	140	2.7	176	0.4	11	291	#NULL!	0	#NULL!	1
15	27	5	0	54	32.1136	0	0	8.3	10.5	30.3	171	#NULL!	#NULL!	#NULL!	3.66921	144	3.5	95	0.5	8	292	#NULL!	0	#NULL!	1
7	29	5	0	55	52.6259	0	0	4.3587	10.378	31.5665	173.852	#NULL!	#NULL!	#NULL!	3.70127	138.777	2.71889	149.943	0.372113	8.2037	295.389	#NULL!	0	#NULL!	1
33	31	5	1	48	39.5835	0	0	10.7	9.6	28.9	144	#NULL!	#NULL!	#NULL!	3.7	144	3.2	146	0.5	13	307	#NULL!	0	#NULL!	1
33	32	5	1	44	26.8882	0	0	10.1	12.5	37.1	286	#NULL!	12.2	4.5	3.2	142	3.4	104	0.6	22	294	#NULL!	0	#NULL!	1
7	34	5	0	48	19.5327	0	0	9.7	13.1	40	200	7.1	15.9	7.2	3.6	142	3	123	0.4	12	303	#NULL!	0	#NULL!	1
40	36	5	0	52	130.754	1	41	11.1	12.6	38.5	112	8.6	13.7	6.6	3.3	148	2.8	161	0.4	19	316	#NULL!	0	#NULL!	2
12	39	5	0	50	23.2813	0	0	24.515	9.5857	29.4598	102.228	#NULL!	#NULL!	#NULL!	2.59162	144	3.1	135.507	0.408619	7.43738	293	#NULL!	0	#NULL!	1
10	40	5	0	57	14.2125	0	0	15.8613	11.635	34.1555	117.601	#NULL!	#NULL!	#NULL!	2.1803	138.206	4.20856	125.649	0.539804	12.3675	302.419	#NULL!	0	#NULL!	1
29	41	5	0	66	44.7982	0	0	11.5	10	29.7	198	9.2	12.4	7.3	3.5	145	3.3	130	0.4	24	306	#NULL!	0	#NULL!	2
33	43	5	0	60	46.8295	0	0	13.5	10.1	30	119	12.3	3	1	3	142	3.1	149	0.4	14	308	#NULL!	0	#NULL!	1
12	44	5	0	55	33.0803	0	0	12.6	13	39.7	152	10.3	7	3	3.3	145	2.4	152	0.5	17	299	#NULL!	0	#NULL!	2
10	45	5	1	69	16.8383	0	0	9.49196	12.4122	37.048	120.077	#NULL!	#NULL!	#NULL!	3.6985	135.971	2.85476	275.627	0.752194	13.6579	302.293	#NULL!	0	#NULL!	1
11	47	5	0	63	90.1064	1	11	17	12.3	36.5	170	#NULL!	#NULL!	#NULL!	3.4	145	2.9	168	0.5	21	314	#NULL!	0	#NULL!	2
3	48	5	0	78	20.412	0	0	8.2	10.6	30.9	142	#NULL!	#NULL!	#NULL!	2.9	144	3.4	241	0.5	34	318	#NULL!	0	#NULL!	1
38	50	5	1	40	25.8394	0	0	15.5	10.2	28.9	185	#NULL!	#NULL!	#NULL!	3.25726	146	3.7	166	0.699758	25.5821	321	#NULL!	0	#NULL!	2
19	51	5	1	49	50.1829	0	0	10.4	12.6	36.9	138	#NULL!	#NULL!	#NULL!	3.7	143	3.8	114	0.8	11	298	#NULL!	0	#NULL!	1
38	52	5	1	74	147.221	1	44	9.4	11.6	35.6	168	7.6	13.2	4.7	3.2	141	2.3	136	0.7	8	289	#NULL!	0	#NULL!	1
57	54	5	1	69	74.0187	0	0	12.4	9.8	28.4	187	#NULL!	#NULL!	#NULL!	3.6	140	3.3	120	0.7	13	312	#NULL!	0	#NULL!	1
12	55	5	1	37	36.9277	0	0	10.1	11.4	35.1554	249	7.9	9.6	9.5	3.72197	140	3.8	109	0.5	12	295	#NULL!	0	#NULL!	1
46	57	5	1	59	45.2269	0	0	13.2	12.8	39.3	259	10	13.7	7.3	4.2	147	3	132	0.5	21	304	#NULL!	0	#NULL!	2
6	58	5	0	35	8.5703	0	0	9.41403	10.906	31.7792	193.341	#NULL!	#NULL!	#NULL!	3.34253	140	3.6	101.242	0.396595	14.9312	299	#NULL!	0	#NULL!	1
22	61	5	1	46	36.705	0	0	9.4	11	34.8	181	7.2	12.9	5.6	3.3	139	3.8	119	0.5	13	291	#NULL!	0	#NULL!	1
4	62	5	1	46	11.8029	0	0	11	10.4	31.7	192	8.2	11	2	3.3	157	2.9	178	0.7	7	329	#NULL!	0	#NULL!	2
26	63	5	1	63	65.2701	1	28	11.8	14.3	43.8	219	9.9	4.3	9.7	3.6	146	3	172	0.7	18	313	#NULL!	0	#NULL!	2
54	64	5	1	50	110.6	1	83	10.7	12	35.4	139	#NULL!	#NULL!	#NULL!	3.5	144	3.6	143	0.6	13	308	#NULL!	0	#NULL!	1
7	65	5	1	45	33.9795	0	0	12.6	11.8	36.2	228	8.2	19.7	9.8	3.8	143	2.9	134	0.7	26	315	#NULL!	0	#NULL!	1
15	66	5	1	53	52.2181	0	0	17.603	12.0257	34.8201	12.9945	#NULL!	#NULL!	#NULL!	3.33601	143.428	4.04325	192.749	0.988995	16.93	318.656	#NULL!	0	#NULL!	1
35	67	5	0	45	20.2211	0	0	18	10.2	30.3	173	#NULL!	7	2	3	142	3.8	139	0.6	18	307	#NULL!	0	#NULL!	1
27	68	5	0	53	55.6898	0	0	13.9	11	31.4	208	12.6	5.3	4.4	3.3	144	3	111	0.3	10	294	#NULL!	0	#NULL!	1
13	69	5	0	49	36.7418	0	0	8.5	12.9	39.1	179	6.7	11.4	7.4	3.2	140	2.8	137	0.4	8	299	#NULL!	0	#NULL!	1
18	71	5	1	47	23.5424	0	0	10	13.9	42.5	259	7.7	12.2	8.2	3.9	143	3.2	116	0.4	16	297	#NULL!	0	#NULL!	1
49	72	5	1	60	133.937	1	52	12.7	10.7	30.9	103	#NULL!	1.9	4	3.1	154	3	137	1	25	317	#NULL!	0	#NULL!	2
15	73	5	0	41	30.6857	0	0	15.6	11.2	33.9	154	#NULL!	11.2	8.3	3.6	141	3.3	137	0.586496	19.5181	312	#NULL!	0	#NULL!	1
19	74	5	0	48	56.9597	1	19	15.1	10.7	31.7	277	#NULL!	#NULL!	#NULL!	4	150	3.9	144	0.4	16	317	#NULL!	0	#NULL!	2
3	75	5	0	43	32.0206	0	0	15.7417	10.9986	32.732	166.958	#NULL!	#NULL!	#NULL!	4.41374	145.994	2.35847	192.191	0.714852	8.66187	296.358	#NULL!	0	#NULL!	2
18	76	5	0	70	57.9767	1	23	12.8	10.7	31.8	143	#NULL!	#NULL!	#NULL!	3.2	149	3.5	154	0.9	20	315	#NULL!	0	#NULL!	2
34	77	5	1	46	38.2697	0	0	13.4	10.7	31	234	10.4	13.5	6.2	3.7	144	2.9	184	0.7	21	307	#NULL!	0	#NULL!	1
22	78	5	0	65	65.6651	1	24	16.1	11.2	33.8	160	#NULL!	2	2	3.4	152	3	129	0.8	16	319	#NULL!	0	#NULL!	2
17	79	5	1	48	53.9341	0	0	13.4	11.1	33.8	241	11.8	5.4	4	3.5	135	3.4	118	0.5	8	293	#NULL!	0	#NULL!	1
31	84	5	0	71	33.31	0	0	11.6	12.1	37	218	9.8	7	6.8	3.3	142	3.1	193	0.3	26	311	#NULL!	0	#NULL!	1
22	85	5	0	54	24.1738	0	0	10.4	13.8	42.7	165	8.3	9.3	9.3	3.7	143	3.2	163	0.4	25	299	#NULL!	0	#NULL!	1
5	86	5	1	46	39.5279	0	0	8.1	10.3	30.4	140	#NULL!	#NULL!	#NULL!	3.2	145	3.2	152	0.6	20	310	#NULL!	0	#NULL!	2
57	87	5	1	70	124.762	1	63	10	10.5	31.3	131	#NULL!	13.4	6	3.03155	143	3.5	129.34	0.931966	20.6141	304	#NULL!	0	#NULL!	1
4	89	5	1	66	24.1784	0	0	7.7	11.8	35.4	123	6.6	6	8.3	3.3	140	3	129	0.5	6	292	#NULL!	0	#NULL!	1
17	90	5	1	41	23.7903	0	0	6.4	10.9	32.4	181	#NULL!	#NULL!	#NULL!	3.7	153	3.3	136	0.8	10	323	#NULL!	0	#NULL!	2
39	91	5	0	77	133.194	1	73	7.7	10.3	31.7	102	#NULL!	#NULL!	#NULL!	3.3	142	3.3	133	0.8	19	305	#NULL!	0	#NULL!	1
16	93	5	1	44	30.1286	0	0	16.2	10.5	31.7	301	#NULL!	4	3	2.82983	144	3.9	128	0.799057	26.1807	318	#NULL!	0	#NULL!	1
51	94	5	1	43	161.609	1	52	12.8	11.3	34.6	288	11.1	4	8	3.8	145	3.6	146	0.7	25	308	#NULL!	0	#NULL!	2
5	95	5	0	60	10.0676	0	0	3.45987	10.0681	30.5442	109.961	#NULL!	#NULL!	#NULL!	3.37463	139	2.8	106.631	0.225834	3.10278	289	#NULL!	0	#NULL!	1
30	96	5	1	53	31.325	0	0	11.4	12.2	36.9	177	#NULL!	2	7.2	3.4	142	3.3	134	0.8	16	294	#NULL!	0	#NULL!	1
49	97	5	0	44	24.6873	0	0	7.8	13.5	42.8	168	6.3	8.8	6.3	3.2	141	3	118	0.4	15	299	#NULL!	0	#NULL!	1
24	98	5	0	73	50.2869	0	0	19.2	10.5	32.6	109	17.9	6	2	3.3	136	2.8	165	0.4	28	309	#NULL!	0	#NULL!	1
7	99	5	0	58	12.009	0	0	9.8	12.6	37.1	129	#NULL!	14.4	7.8	3.4	146	3.5	171	0.7	27	317	#NULL!	0	#NULL!	2
40	100	5	0	53	77.1674	1	110	15.8	9.6	28.4	96	13.5	12	6	2.7	150	3.3	272	1	19	326	#NULL!	0	#NULL!	2
6	102	5	0	35	14.8101	0	0	11.1	9.6	28.7	174	#NULL!	8.1	6.2	3	144	3.8	172	0.4	12	304	#NULL!	0	#NULL!	1
14	104	5	0	61	19.0104	0	0	13.7642	11.5738	35.0513	284.068	#NULL!	#NULL!	#NULL!	3.98589	136.52	3.80791	205.648	0.827519	11.91	285.496	#NULL!	0	#NULL!	1
30	106	5	0	58	39.6112	0	0	51.3	13.1	39.1	154	#NULL!	10	5	3.9	146	3	130	0.6	12	318	#NULL!	0	#NULL!	2
20	107	5	0	55	33.9264	0	0	6.2046	11.7854	35.0835	188.304	#NULL!	#NULL!	#NULL!	3.65384	137.434	3.47142	106.617	0.460837	19.2197	298.467	#NULL!	0	#NULL!	1
19	111	5	1	51	37.0957	1	73	6.6	10.6	32.1	141	#NULL!	2	5.9	3.3	148	3.5	189	0.6	17	310	#NULL!	0	#NULL!	2
7	112	5	1	50	80.9764	0	0	11.9	10.8	32.7	240	10.1	10	6	4.2	138	3.8	183	0.5	10	291	#NULL!	0	#NULL!	1
58	115	5	0	37	13.7688	0	0	9.8	10.5	31.2	207	#NULL!	#NULL!	#NULL!	3.10801	140	3.8	118	0.470762	16.0244	295	#NULL!	0	#NULL!	1
56	116	5	0	46	27.4515	0	0	5.57129	11.1028	32.5625	194.921	#NULL!	#NULL!	#NULL!	3.73109	143.892	2.80252	155.633	0.675526	12.3196	283.108	#NULL!	0	#NULL!	1
35	118	5	1	57	43.5065	0	0	6.3	11.1	33.9	115	3.5	26.9	11.4	2.90734	148.769	2.68321	215.607	0.521653	14.9954	311.175	#NULL!	0	#NULL!	2
8	119	5	0	59	45.2749	0	0	12.4783	13.554	42.0675	717.732	#NULL!	#NULL!	#NULL!	3.26399	138.065	4.38323	114.131	0.531692	27.0827	307.333	#NULL!	0	#NULL!	1
10	120	5	0	46	9.5352	0	0	15.276	11.6373	33.5422	290.141	#NULL!	#NULL!	#NULL!	4.65407	142.745	3.58352	142.198	0.525815	3.48772	307.187	#NULL!	0	#NULL!	1
16	122	5	0	42	30.9576	0	0	12.8	12.2	35.9	108	#NULL!	2.8	1	3.3	145	3.4	131	0.5	26	302	#NULL!	0	#NULL!	2
29	124	5	0	82	37.1231	0	0	15.4	12.5	38.6	147	14.4	2.8	3.4	3.4	145	2.7	162	0.3	11	316	#NULL!	0	#NULL!	2
24	125	5	1	50	36.3632	0	0	7.2	10.4	30.9	106	#NULL!	13	6.4	3.6	157	3.5	186	0.6	15	326	#NULL!	0	#NULL!	2
47	126	5	0	75	104.143	0	0	11.4	10.7	31.1	161	#NULL!	#NULL!	#NULL!	3.2	146	3.3	128	1	33	319	#NULL!	0	#NULL!	2
41	127	5	0	50	28.5803	0	0	10.2	11	34.5	203	7.1	13.6	8.6	3.1	139	3.3	170	0.3	20	296	#NULL!	0	#NULL!	1
57	128	5	0	67	96.104	1	62	7	13.6	40.3	92	5.7	6.9	6.9	3.1	144	3.1	217	0.5	27	320	#NULL!	0	#NULL!	1
39	129	5	1	41	60.9632	0	0	10.6846	12.0279	36.8167	194.151	#NULL!	#NULL!	#NULL!	3.13584	139.349	2.47826	118.593	0.807818	9.78443	282.517	#NULL!	0	#NULL!	1
29	130	5	0	68	27.7351	0	0	9.8	11.8	35.6	114	#NULL!	#NULL!	#NULL!	3.1	140	3.1	150	0.6	5	298	#NULL!	0	#NULL!	1
54	131	5	0	52	67.9204	0	0	10.6	11.6	35	196	7.3	23.4	6.2	3.7	144	3.5	162	0.7	29	321	#NULL!	0	#NULL!	1
5	132	5	1	59	20.0232	0	0	7.81281	11.8489	34.9259	298.75	#NULL!	#NULL!	#NULL!	3.53312	131.62	3.86496	169.004	0.799473	6.45511	291.925	#NULL!	0	#NULL!	0
43	133	5	0	46	31.8823	0	0	11.4	11.1	32.5	190	9.7	5.4	8.6	4	140	2.8	135	0.4	10	290	#NULL!	0	#NULL!	1
13	134	5	0	59	63.9387	0	0	12.4	11.4	34.5	324	#NULL!	8.4	3.1	3.3	144	3.4	89.5216	0.5	13	302	#NULL!	0	#NULL!	1
11	135	5	1	50	32.8013	0	0	6.83139	11.5284	34.3344	47.0087	#NULL!	#NULL!	#NULL!	3.68272	140	4.3	103.357	0.797852	17.942	309	#NULL!	0	#NULL!	1
36	136	5	0	63	33.8414	0	0	5.9	11.2	33.4	147	4	23.5	6.7	3.6	139	3.3	109	0.4	24	294	#NULL!	0	#NULL!	1
38	137	5	1	37	37.2393	0	0	12.9	10	30.5	248	9.7	14.6	8.2	3.5	157	4.1	110	0.7	15	332	#NULL!	0	#NULL!	2
21	138	5	0	55	34.7869	0	0	17.5067	11.0832	32.5241	109.773	#NULL!	#NULL!	#NULL!	3.92909	142	3.6	155.517	0.695711	31.2249	300	#NULL!	0	#NULL!	1
12	139	5	0	67	31.6505	0	0	12.9311	12.4948	36.9689	52.1087	#NULL!	#NULL!	#NULL!	3.73399	139.548	2.1827	151.766	0.410007	12.1825	299.992	#NULL!	0	#NULL!	1
4	141	5	1	39	28.1067	0	0	11.8	10.6	31.3	181	#NULL!	#NULL!	#NULL!	4.1	139	3.8	166	0.5	10	300	#NULL!	0	#NULL!	1
20	142	5	1	46	74.8339	0	0	17.4	12.7	37	168	15.1	3.6	9.3	3.63981	139	2.8	151.162	0.5	11	292	#NULL!	0	#NULL!	1
16	144	5	1	35	10.2833	0	0	13.9481	10.9307	31.1799	289.614	#NULL!	#NULL!	#NULL!	3.68041	150.474	4.82913	105.503	0.527731	23.9752	329.853	#NULL!	0	#NULL!	2
14	145	5	1	64	57.9448	0	0	39	10.1	30.5	160	#NULL!	#NULL!	#NULL!	2.36179	154	3.1	113	0.687079	24.6081	320	#NULL!	0	#NULL!	2
21	147	5	0	59	73.3094	1	36	11.2615	10.8642	32.1049	286.453	#NULL!	#NULL!	#NULL!	3.48627	138.637	3.47469	90.6443	0.595444	9.97418	276.626	#NULL!	0	#NULL!	1
53	148	5	1	46	188.059	1	54	30.3	12	35.1	177	26.1	16	14	3.3	166	2.7	220	0.6	11	339	#NULL!	0	#NULL!	2
32	149	5	0	70	86.2942	1	33	6.5	10.2	32.7	190	4.5	19.4	10.1	3.3	165	2.7	164	0.9	19	336	#NULL!	0	#NULL!	2
26	150	5	1	52	29.2529	0	0	9.10852	10.4369	31.2699	199.437	#NULL!	#NULL!	#NULL!	3.874	134.024	3.75387	127.094	0.62488	19.5107	285.547	#NULL!	0	#NULL!	0
15	151	5	0	52	22.2923	0	0	5.9	10.3	31.4	160	4.5	14.2	6.1	3.3	140	3.5	101	0.6	13	300	#NULL!	0	#NULL!	1
53	152	5	1	41	94.3579	1	66	18.1	10.4	31.6	121	15.4	15	4	3.2	150	3	139	0.5	16	313	#NULL!	0	#NULL!	2
36	153	5	0	57	52.335	0	0	9.8	12	35.5	177	7.7	14.1	5	4	143	3.3	140	0.5	23	305	#NULL!	0	#NULL!	1
59	154	5	1	56	134.999	1	59	9.9	11.3	33	158	8.2	7.8	9.5	3.5	140	4	175	0.4	23	315	#NULL!	0	#NULL!	1
12	155	5	1	76	42.4429	0	0	11.7	9.8	29.5	104	11.1	3.3	1.7	3	147	3.1	131	1.3	40	319	#NULL!	1	191	2
34	156	5	0	41	37.6067	0	0	20.8	13.1	39.3	185	#NULL!	#NULL!	#NULL!	3.3	144	3	123	0.3	25	313	#NULL!	0	#NULL!	1
53	157	5	1	49	132.442	1	54	11	12.3	36.3	117	#NULL!	4	5	3.6	148	3.4	182	0.6	25	315	#NULL!	0	#NULL!	2
37	158	5	1	38	30.7377	0	0	9.9	9.2	27.1	158	#NULL!	#NULL!	#NULL!	3.4	148	3	161	0.7	17	312	#NULL!	0	#NULL!	2
14	160	5	0	57	56.0162	0	0	12.9	12	35.3	246	10.2	11.1	9.3	3.9	138	3	125	0.5	16	304	#NULL!	0	#NULL!	1
42	161	5	0	63	94.3552	1	43	11.6	11.8	35.6	115	7.9	20.5	6.6	3.5	148	3.2	291	0.4	21	323	#NULL!	0	#NULL!	2
55	162	5	1	52	62.6281	1	94	8.5	12.1	37.2	222	6.3	11.8	9.5	3.3	151	3.5	173	0.5	19	319	#NULL!	0	#NULL!	2
1	165	5	0	64	37.3006	0	0	16.6	10.8	33.1	213	#NULL!	#NULL!	#NULL!	3.3	133	3.6	95	2.7	73	334	#NULL!	0	#NULL!	0
45	166	5	0	77	70.8537	1	46	9.8	9.6	28.4	185	#NULL!	#NULL!	#NULL!	3.4	142	3.4	182	0.5	32	313	#NULL!	0	#NULL!	1
40	167	5	1	55	62.4025	0	0	9	8.9	26.4	160	#NULL!	10.1	8.9	3.2	144	3.5	157	0.7	14	294	#NULL!	0	#NULL!	1
37	168	5	0	75	60.0897	0	0	8.4	10.3	31	148	#NULL!	#NULL!	#NULL!	3.3	142	3.7	209	1	20	307	#NULL!	0	#NULL!	1
7	169	5	0	53	90.723	1	10	12	10.4	32.1	331	10.3	8.8	5.1	3.6	137	2.8	122	0.4	8	300	#NULL!	0	#NULL!	1
56	170	5	0	57	54.2942	0	0	5.9	11.2	32.2	128	4.5	15.2	5.4	3.4	139	2.9	174	0.4	8	296	#NULL!	0	#NULL!	1
30	172	5	0	74	65.2837	1	72	8.9	9.3	27.6	169	#NULL!	8	4	2.8	149	3.3	424	1	47	353	#NULL!	0	#NULL!	2
7	173	5	0	43	39.3406	0	0	4.8908	11.8753	36.5264	292.134	#NULL!	#NULL!	#NULL!	4.09796	145.358	4.88101	101.072	0.459938	15.0335	317.418	#NULL!	0	#NULL!	2
29	175	5	1	48	71.7101	0	0	17.6	11.5	35.3	217	15.8	5.2	4.7	3.6	141	2.9	171	0.6	20	308	#NULL!	0	#NULL!	1
47	176	5	0	58	25.8437	0	0	7.1	10.9	31.8	122	#NULL!	#NULL!	#NULL!	3.4	141	2.9	187	0.6	20	314	#NULL!	0	#NULL!	1
33	177	5	0	53	23.5917	0	0	11.3	13.4	40.7	86	9.5	7	6.9	3.1	145	2.4	122	0.6	30	289	#NULL!	0	#NULL!	2
53	178	5	1	47	44.921	0	0	12	12.8	38	137	#NULL!	4.1	7.9	3.2	146	3.7	162	0.7	24	317	#NULL!	0	#NULL!	2
35	179	5	1	61	106.853	0	0	8.2	10.4	30.7	147	#NULL!	7.9	5.9	2.9	148	3.7	129	0.6	36	317	#NULL!	0	#NULL!	2
51	180	5	0	61	61.7876	0	0	13.3	10.7	31	197	#NULL!	#NULL!	#NULL!	3.5	145	3.2	152	0.4	17	312	#NULL!	0	#NULL!	2
38	181	5	1	53	21.5881	0	0	9.9	13.4	40.9	200	6.6	23.3	6.8	3.8	160	3.5	125	0.6	8	340	#NULL!	0	#NULL!	2
47	182	5	0	72	71.3214	0	0	8.1	9.8	28.2	97	#NULL!	#NULL!	#NULL!	2.76844	139	3.3	138	0.218076	7.7907	296	#NULL!	1	58	1
53	183	5	0	76	71.5397	0	0	19.9	10	29.1	87	#NULL!	#NULL!	#NULL!	2.7	141	3.2	296.519	0.7	29	318	#NULL!	0	#NULL!	1
44	184	5	0	55	80.2254	0	0	10.7	10.6	31.1	78	8.8	9	4	2.7	157	3.1	167	0.3	22	330	#NULL!	0	#NULL!	2
51	185	5	0	74	201.481	1	52	8.3	11.6	35.6	95	6.4	8.5	8.6	3.6	150	2.6	141	0.5	22	311	#NULL!	0	#NULL!	2
33	186	5	1	46	46.48	0	0	16.5	11.4	32.4	213	#NULL!	#NULL!	#NULL!	4.2	151	3.1	116	0.9	26	308	#NULL!	0	#NULL!	2
31	187	5	0	62	33.4584	0	0	12.2	11.6	34	190	#NULL!	6.5	9.9	2.9	144	2.8	127	0.7	13	304	#NULL!	1	75	1
36	188	5	1	37	20.6768	0	0	7	13.7	39	141	#NULL!	#NULL!	#NULL!	3.78816	144	3.5	302	1.0181	24.838	299.18	#NULL!	0	#NULL!	1
23	189	5	0	76	73.821	1	25	9.9	14.1	42.5	107	8.2	7.2	9.1	3.1	149	2.6	225	0.5	22	316	#NULL!	0	#NULL!	2
19	190	5	0	79	99.8184	0	0	10.1	9.1	28.5	113	9.1	6.5	3.5	1.9	142	3.6	153	1.2	53	321	#NULL!	0	#NULL!	1
38	191	5	0	28	37.6139	0	0	17.4	8.9	26.3	184	#NULL!	#NULL!	#NULL!	3.5	147	3.3	143	0.5	14	312	#NULL!	0	#NULL!	2
24	192	5	1	79	65.7701	0	0	16.6	11.2	34.2	226	#NULL!	7	5	3.00721	148	2.8	147	0.805217	34.5719	329	#NULL!	1	96	2
25	193	5	0	43	19.9907	0	0	11.2	11.7	36.1	185	9.2	16	2	3.9	141	2.9	143	0.4	16	305	#NULL!	0	#NULL!	1
31	194	5	1	74	87.6642	0	0	11.7	11.4	34	102	#NULL!	2	3	3.1	150	3	125	0.8	30	304	#NULL!	0	#NULL!	2
31	195	5	1	52	29.6849	0	0	14	9.6	28.7	243	11	15.3	5.5	3.1	152	3.3	294	0.5	22	331	#NULL!	0	#NULL!	2
31	198	5	0	47	110.722	1	32	18.5	11.6	34.6	138	#NULL!	4	6	3.3	143	3.5	143	0.6	31	309	#NULL!	0	#NULL!	1
27	199	5	0	78	91.4774	1	229	9.6	10.2	31.8	133	7.5	12.4	5.8	2.9	145	3.4	338	0.6	20	317	#NULL!	0	#NULL!	2
10	200	5	0	38	24.2804	0	0	13.1777	12.4098	37.11	268.08	#NULL!	#NULL!	#NULL!	4.72742	140.453	3.07933	110.763	0.446858	15.5616	299.221	#NULL!	0	#NULL!	1
59	201	5	1	46	101.309	1	135	11.5	10.5	31.3	252	9.1	12.2	8.4	3.7	174	3.6	286	0.6	12	384	#NULL!	0	#NULL!	2
15	202	5	0	51	19.6216	0	0	18.0669	10.2094	32.338	169.86	#NULL!	#NULL!	#NULL!	3.71715	138.879	2.70455	129.683	0.931602	19.3626	312.64	#NULL!	0	#NULL!	1
49	203	5	0	68	133.677	1	51	9.1	10.4	31.1	159	#NULL!	7.7	4.4	3.8	148	2.9	140	0.5	19	312	#NULL!	0	#NULL!	2
41	205	5	0	71	39.6392	0	0	8.7	10.3	30.3	216	7.2	10.4	5.5	3.5	144	2.8	127	0.4	16	297	#NULL!	0	#NULL!	1
29	206	5	0	59	59.1442	0	0	12.6	10.8	32.6	95	#NULL!	10	4	3.4	149	3.4	158	0.4	11	327	#NULL!	0	#NULL!	2
15	208	5	1	54	181.926	0	0	21.5	10.6	31.1	182	#NULL!	10	5	3.5	156	3.4	246	0.7	23	297	#NULL!	0	#NULL!	2
39	209	5	1	60	64.0057	0	0	15.1	9.6	28.7	235	13.1	5.4	8	3.5	145	3.1	151	0.5	17	301	#NULL!	0	#NULL!	2
3	210	5	0	52	16.5244	0	0	16.5	11.5	34.5	233	#NULL!	#NULL!	#NULL!	3.2	145	3.6	75.5079	0.5	21	315	#NULL!	0	#NULL!	2
14	211	5	1	52	29.2373	0	0	15	12.3	36.6	198	#NULL!	#NULL!	#NULL!	4.3	144	3.1	153.492	0.9	33	320	#NULL!	0	#NULL!	1
52	213	5	1	45	121.755	1	129	15.1	10.4	31.3	149	#NULL!	#NULL!	#NULL!	3.9	147	3.4	133.467	0.7	25	320	#NULL!	0	#NULL!	2
32	214	5	1	36	33.7893	0	0	10.8	10.3	30.9	132	#NULL!	5	2.6	2.9	144	3.5	110	0.7	20	301	#NULL!	0	#NULL!	1
28	215	5	0	61	43.2972	1	30	13.6	11.7	32.5	136	#NULL!	5.9	5	3.4	143	3	160.021	0.379498	9.85251	308	#NULL!	0	#NULL!	1
51	216	5	0	56	54.6607	0	0	12.7	9.9	30	164	#NULL!	#NULL!	#NULL!	3.3	140	3.1	107.345	0.6	29	315	#NULL!	0	#NULL!	1
60	217	5	1	41	39.2499	0	0	11.2	9.7	29.3	105	#NULL!	#NULL!	#NULL!	2.9	143	3.7	125.243	0.6	24	319	#NULL!	0	#NULL!	1
52	218	5	1	29	42.1713	0	0	18.33	12.4	36.3	197	#NULL!	6	1	3.3	149	3.2	158.329	0.5	24	316	#NULL!	0	#NULL!	2
55	219	5	0	60	37.575	1	59	19.4	12.7	37.8	236	#NULL!	1.5	2.4	3.9	149	2.9	170.866	0.8	25	326	#NULL!	0	#NULL!	2
3	220	5	0	45	12.9379	0	0	16.4	12	35.8	133	#NULL!	#NULL!	#NULL!	3.2	143	3	318.091	0.9	21	317	#NULL!	0	#NULL!	1
14	222	5	0	58	38.69	0	0	15.0457	11.7313	34.1567	238.747	#NULL!	#NULL!	#NULL!	3.21017	135.177	4.08005	148.551	0.8725	19.1186	298.475	#NULL!	0	#NULL!	1
42	224	5	0	48	16.2231	0	0	17.7	9.8	30.9	197	#NULL!	#NULL!	#NULL!	3.6	180	3.1	155.244	0.9	24	387	#NULL!	0	#NULL!	2
48	225	5	1	56	23.4598	0	0	9.9	10.8	32.2	146	#NULL!	4.3	2.7	3.4	145	3.9	190	0.7	35	321	#NULL!	0	#NULL!	2
34	226	5	0	43	83.6684	1	49	12.5	11.6	33.8	229	#NULL!	2.7	1.5	2.8	143	2.8	163.664	0.6	33	315	#NULL!	0	#NULL!	1
28	227	5	1	51	27.6164	0	0	7.9	9.3	26.2	264	#NULL!	5.3	2.2	3.4	139	3.9	164.963	0.368937	7.58157	312	#NULL!	0	#NULL!	1
19	228	5	1	52	35.181	0	0	12.3	10.3	29.4	185	#NULL!	5.8	11.1	3.4	142	3.8	157.601	0.5	29	321	#NULL!	0	#NULL!	1
25	229	5	0	50	19.7963	0	0	19.1	10.9	32	163	#NULL!	#NULL!	#NULL!	3.92139	144	4.1	91.1346	0.437244	17.6976	305.486	#NULL!	0	#NULL!	1
52	230	5	0	42	93.4465	0	0	21.0546	10.468	30.5016	190.811	#NULL!	#NULL!	#NULL!	4.123	143.871	3.14397	366.147	0.276721	14.3959	320.125	#NULL!	0	#NULL!	1
45	231	5	0	51	21.7169	0	0	10.4	10.2	30.3	143	#NULL!	3.9	1.7	3.2	143	3.7	195	0.5	14	315	#NULL!	0	#NULL!	1
43	232	5	1	46	67.1425	0	0	22.5	11.3	32.9	174	#NULL!	2.5	7.5	3.9	150	3.9	145	0.8	44	324	#NULL!	0	#NULL!	2
32	1	6	0	47	24.2832	0	0	10.9	12	36.5	197	#NULL!	15.9	7.2	3.69858	138	4.3	115	0.471842	21.2795	299	7	0	#NULL!	1
33	2	6	1	60	80.5891	1	19	15.3	10.7	32.6	279	11.4	12.7	9.1	3.4	146	4	215	0.5	26	329	7	0	#NULL!	2
34	4	6	0	70	41.8362	1	95	11.9	10.7	31.9	230	#NULL!	7	14	3.2	143	3.8	157	0.4	9	296	7	0	#NULL!	1
8	5	6	0	52	8.9401	0	0	8.3	10.6	31.1	232	#NULL!	14	8.5	3.5	142	4	99	0.5	27	294	7	0	#NULL!	1
18	6	6	0	61	84.691	1	94	10.4	10.9	33.2	202	7.9	15.5	7.7	3.3	144	3.2	195	0.4	13	302	7	0	#NULL!	1
6	7	6	1	37	25.8838	0	0	8.1	12.4	36.3	371	5.1	26.9	8.3	4.36613	140.787	3.76547	104.756	0.684992	7.18893	302.256	7	0	#NULL!	1
18	8	6	0	43	20.0998	0	0	4.8	10.5	31.5	281	#NULL!	19.7	13.1	3.6	137	4.7	151.425	0.6	9	286	7	0	#NULL!	1
49	9	6	1	48	86.4142	1	51	14.5	13.2	38.7	263	#NULL!	10.6	7.7	4.4	139	4.1	138	0.9	27	312	6	0	#NULL!	1
54	10	6	0	64	60.1648	1	49	21.2	9.6	28.3	183	#NULL!	4	6	3	135	4	143	0.7	30	303	7	0	#NULL!	1
6	11	6	0	58	37.1663	0	0	6.2	10.4	31.2	211	#NULL!	23.4	6.5	3.5	140	3.6	111	0.3	20	295	8	0	#NULL!	1
11	12	6	1	47	30.5903	0	0	12.4	10.9	33.7	294	8.3	19.4	8.7	4.1	151	3.8	110	0.7	24	308	7	0	#NULL!	2
47	13	6	0	50	74.2436	1	48	12.6	11.36	34.6	203	10.9	9	6	3.3	143	2.8	170	0.5	11	305	7	0	#NULL!	1
7	15	6	0	67	21.6601	0	0	5.8	10.3	30.4	148	#NULL!	18.4	10.6	2.9	136	4	119	0.7	24	287	8	0	#NULL!	1
55	16	6	0	52	66.879	0	0	11.5	10.7	32.6	249	#NULL!	#NULL!	#NULL!	3.3	143	4.3	109	0.4	18	303	7	0	#NULL!	1
5	17	6	0	59	26.3345	0	0	12.2	15.2	45.9	170	9.1	17.1	6.8	3.5	139	2.7	157	0.7	27	294	8	0	#NULL!	1
52	18	6	1	49	68.4718	0	0	12.9	11.6	34.8	274	9.1	12	4	3.3	143	3.3	219	0.5	10	305	7	0	#NULL!	1
15	19	6	1	31	21.7386	0	0	14.4	13.6	41.8	181	10.1	14.8	10.9	3.5	136	2.9	103	0.6	20	289	7	0	#NULL!	1
20	23	6	0	39	108.591	1	13	11.5	13.1	38.4	319	#NULL!	16.3	12.3	4.1	149	2.8	131	0.6	14	311	7	0	#NULL!	2
58	24	6	1	49	57.6735	0	0	12.3	11.9	35.1	92	#NULL!	11	3	2.7	145	4	162	0.8	22	306	7	0	#NULL!	2
23	25	6	0	54	34.9919	0	0	12.4	10.9	31.7	320	9.8	13.4	6.5	3.5	140	2.9	127	0.3	11	294	7	0	#NULL!	1
18	26	6	0	79	63.6327	0	0	10	11.1	35.1	146	7.6	11.5	8.5	3.2	138	2.8	151	0.4	10	278	7	0	#NULL!	1
15	27	6	0	54	32.1136	0	0	8	10.9	31.3	232	#NULL!	#NULL!	#NULL!	3.8	142	3.9	207.879	0.6	9	299	8	0	#NULL!	1
7	29	6	0	55	52.6259	0	0	7.3	11.6	35.1	214	4.7	22.3	9.8	3.5	137	3.5	134	0.4	5	296	6	0	#NULL!	1
33	31	6	1	48	39.5835	0	0	13.4	9.9	30	371	#NULL!	#NULL!	#NULL!	4.1	139	3.9	146	0.5	18	295	7	0	#NULL!	1
33	32	6	1	44	26.8882	0	0	9.7	12.9	36.9	275	#NULL!	13.6	10.5	3.4	141	3.6	106	0.7	19	299	8	0	#NULL!	1
7	34	6	0	48	19.5327	0	0	11.1	13	40.3	278	8.4	14.7	9.1	3.6	134	2.9	121	0.3	7	282	6	0	#NULL!	0
40	36	6	0	52	130.754	1	41	13.7	12.2	36.6	109	10.5	12.3	10	3.2	148	2.3	197	0.4	14	319	7	0	#NULL!	2
12	39	6	0	50	23.2813	0	0	21.3581	9.85446	29.8937	79.3061	#NULL!	#NULL!	#NULL!	3.40597	142	3.1	133.455	0.238615	12.7847	301	6	0	#NULL!	1
10	40	6	0	57	14.2125	0	0	11.9	14.8	43.1	173	8.9	8.9	8.1	3.7	139	3.5	114	0.4	11	288	7	0	#NULL!	1
29	41	6	0	66	44.7982	0	0	11.8	9.6	29.5	136	7.3	24	16	3.1	143	3.4	141	0.4	33	312	7	0	#NULL!	1
33	43	6	0	60	46.8295	0	0	17.1	9.2	27.4	122	13.4	10	6	3.1	141	4.3	138	0.5	27	312	7	0	#NULL!	1
12	44	6	0	55	33.0803	0	0	14.9	12.2	37.6	149	8.9	29	8	3.1	153	3	211	0.4	18	325	7	0	#NULL!	2
10	45	6	1	69	16.8383	0	0	8.3	11.7	35.5	240	5.1	28.5	6.3	3.6	138	3.4	151	0.5	6	284	7	0	#NULL!	1
11	47	6	0	63	90.1064	1	11	12.1	12.3	36.4	151	#NULL!	#NULL!	#NULL!	3	142	3.5	206	0.5	33	310	7	0	#NULL!	1
3	48	6	0	78	20.412	0	0	10.3	10.5	31.2	119	#NULL!	#NULL!	#NULL!	2.9	144	3.5	151	0.4	11	306	7	0	#NULL!	1
38	50	6	1	40	25.8394	0	0	18.8	11	31.3	205	#NULL!	6	2	3.18437	140	4.4	152	1.0087	11.275	305	7	0	#NULL!	1
19	51	6	1	49	50.1829	0	0	10.8	13.4	39.4	161	#NULL!	14.6	9.3	4	143	4	96	0.8	10	301	7	0	#NULL!	1
38	52	6	1	74	147.221	1	44	10.3	10.8	33.1	214	8.1	9.9	8.2	2.9	135	3.8	137	0.5	15	280	7	0	#NULL!	1
57	54	6	1	69	74.0187	0	0	13.5	11.2	32.3	262	#NULL!	#NULL!	#NULL!	3.6	139	4.4	100	0.6	10	301	7	0	#NULL!	1
12	55	6	1	37	36.9277	0	0	10	11.5	34.8	341	7.2	14.9	10	3.3	137	4.1	109	0.5	9	288	8	0	#NULL!	1
46	57	6	1	59	45.2269	0	0	14.6	11.9	36.3	285	9.9	18.6	8.7	3.7	148	2.8	119	0.6	28	302	7	0	#NULL!	2
6	58	6	0	35	8.5703	0	0	8.2	10.4	30	237	#NULL!	24.8	8.4	3.6	140	4	140.25	0.4	9	297	6	0	#NULL!	1
22	61	6	1	46	36.705	0	0	8.8	12.1	37.7	214	5.7	20.3	6.8	3.8	138	3.7	122	0.6	25	292	7	0	#NULL!	1
4	62	6	1	46	11.8029	0	0	13.8	10.6	31.8	214	9.9	17.1	9.1	3.3	151	2.6	216	0.8	21	329	7	0	#NULL!	2
26	63	6	1	63	65.2701	1	28	13.4	13.6	41.5	218	9.7	18	7	3.4	151	3.2	157	0.6	28	317	7	0	#NULL!	2
54	64	6	1	50	110.6	1	83	9.5	11	32	179	#NULL!	#NULL!	#NULL!	3	147	3.7	161	0.5	23	312	7	0	#NULL!	2
7	65	6	1	45	33.9795	0	0	13	10.5	32.5	306	8.7	20.4	9.9	3.5	140	3.2	107	0.5	13	301	8	0	#NULL!	1
15	66	6	1	53	52.2181	0	0	9.6	12.9	38.9	231	7	17.6	5.3	3.7	136	4	119	0.6	8	296	7	0	#NULL!	1
35	67	6	0	45	20.2211	0	0	15.4	11.7	35.2	227	#NULL!	6	7	3	142	3.6	81	0.6	22	306	7	0	#NULL!	1
27	68	6	0	53	55.6898	0	0	16.7	11	32.4	295	14.7	6.3	5	3.6	134	3.2	110.591	0.3	7	279	7	0	#NULL!	0
13	69	6	0	49	36.7418	0	0	9	11.3	34.1	189	6.9	12.8	6.7	2.8	139	2.9	130	0.3	11	296	6	0	#NULL!	1
18	71	6	1	47	23.5424	0	0	9.3	14.3	42.2	274	6.1	19.8	10.7	4	140	3.6	110	0.4	16	286	7	0	#NULL!	1
49	72	6	1	60	133.937	1	52	13	10.5	30.1	133	#NULL!	3.2	2.6	3.2	142	3.6	212	0.9	29	316	7	0	#NULL!	1
15	73	6	0	41	30.6857	0	0	9.1	10.7	32.3	115	#NULL!	20.8	11.8	3.08831	141	4.2	91	0.751259	17.4637	295	7	0	#NULL!	1
19	74	6	0	48	56.9597	1	19	16.6	11.2	32.9	346	#NULL!	#NULL!	#NULL!	3.6	146	4.2	123	0.4	26	311	7	0	#NULL!	2
3	75	6	0	43	32.0206	0	0	5	10.8	32.7	160	3.2	15.1	13.8	3.7	141	3	100	0.5	13	296	7	0	#NULL!	1
18	76	6	0	70	57.9767	1	23	11.9	11.4	33.9	165	#NULL!	#NULL!	#NULL!	3.4	149	3.9	158	0.9	23	319	7	0	#NULL!	2
34	77	6	1	46	38.2697	0	0	16.2	11.3	33.2	325	10.8	19.3	9.8	4	144	3.3	157	0.8	24	299	7	0	#NULL!	1
22	78	6	0	65	65.6651	1	24	16.1	10.9	31.8	144	#NULL!	10	3	3.65767	145	3.3	134	0.777663	15.6489	312	7	0	#NULL!	2
17	79	6	1	48	53.9341	0	0	13.6	9.4	28.25	345	11.5	7.3	5.1	3	140	3.4	112	0.6	7	284	7	0	#NULL!	1
31	84	6	0	71	33.31	0	0	12.7	11.7	35.1	249	9.9	9.4	11.4	2.9	143	3.1	122	0.3	21	319	7	0	#NULL!	1
22	85	6	0	54	24.1738	0	0	16.5	13.3	40.9	188	13.1	8	11.2	3.5	144	3.7	254	0.4	32	368	7	0	#NULL!	1
5	86	6	1	46	39.5279	0	0	13.9	11.6	34.3	128	#NULL!	#NULL!	#NULL!	3.1	142	3.4	118	0.5	14	303	7	0	#NULL!	1
57	87	6	1	70	124.762	1	63	9	11.3	33.2	174	#NULL!	14.1	11.2	3.4	144	4.3	147	0.8	14	285	6	0	#NULL!	1
4	89	6	1	66	24.1784	0	0	8.9	12.3	36.1	162	6.9	11.6	10	3.3	136	3	122	0.5	9	278	7	0	#NULL!	1
17	90	6	1	41	23.7903	0	0	7.5	11.5	34.2	200	#NULL!	#NULL!	#NULL!	4	144	3.8	162	0.8	8	306	7	0	#NULL!	1
39	91	6	0	77	133.194	1	73	16.5	11.2	34.3	70	#NULL!	#NULL!	#NULL!	3.1	149	3	123	1.3	58	343	7	0	#NULL!	2
16	93	6	1	44	30.1286	0	0	18.3	11.5	35.2	349	#NULL!	14	9	3.3	141	3.5	100	0.8	14	298	6	0	#NULL!	1
51	94	6	1	43	161.609	1	52	16.4	10.7	31.9	388	12.6	13	9	3.7	141	3	155	0.7	27	307	7	0	#NULL!	1
5	95	6	0	60	10.0676	0	0	6.8	11.4	34.5	276	4.6	21.5	7.8	3.1	140	3.1	108	0.3	5	289	8	0	#NULL!	1
30	96	6	1	53	31.325	0	0	12	12	36.3	157	#NULL!	21.1	14.1	3.2	140	4.1	151	0.6	15	290	7	0	#NULL!	1
49	97	6	0	44	24.6873	0	0	12.6	13	40.9	193	8.2	23.6	7.6	3.2	138	3.1	120	0.4	12	297	7	0	#NULL!	1
24	98	6	0	73	50.2869	0	0	16.7	9.9	30.7	189	14.8	6.4	5	3	143	3.7	159	0.4	28	343	7	0	#NULL!	1
7	99	6	0	58	12.009	0	0	14.2	13.1	38.4	128	#NULL!	10	8.5	3.3	142	3.4	183	0.5	20	307	7	0	#NULL!	1
40	100	6	0	53	77.1674	1	110	8.6	8.6	26.2	255	5.6	21	8.3	2.9	144	3.2	156	0.7	6	301	7	0	#NULL!	1
6	102	6	0	35	14.8101	0	0	10.1	10.1	30.1	201	#NULL!	10.9	7.7	3.4	142	4.1	85.1603	0.4	5	287	7	0	#NULL!	1
14	104	6	0	61	19.0104	0	0	10.3	11.2	33	237	6.7	16.4	13.4	4	137	3.7	122	0.5	22	298	8	0	#NULL!	1
30	106	6	0	58	39.6112	0	0	18.8	11.9	35.7	173	#NULL!	8	14	3.6	143	4	114	0.6	16	299	7	0	#NULL!	1
20	107	6	0	55	33.9264	0	0	9.7	11.1	33.1	158	7.3	14.2	8.8	3.3	140	2.9	124	0.4	16	284	6	0	#NULL!	1
19	111	6	1	51	37.0957	1	73	11.5	10.8	32.3	111	#NULL!	23.8	10	2.7	144	3.5	84	0.6	18	304	8	0	#NULL!	1
7	112	6	1	50	80.9764	0	0	16.1	10.7	31.9	345	11.2	18.8	9.3	4	135	3.9	144	0.5	17	306	8	0	#NULL!	1
58	115	6	0	37	13.7688	0	0	12.4	10.9	31.9	233	#NULL!	#NULL!	#NULL!	3.2	138	3.5	82	0.4	15	300	8	0	#NULL!	1
56	116	6	0	46	27.4515	0	0	9.6	11.7	35.3	140	#NULL!	15.9	8.1	4	153	3.6	169	0.6	16	309	7	0	#NULL!	2
35	118	6	1	57	43.5065	0	0	8.3	11.7	36.2	176	3.8	35.9	13.1	3.2	139	3.8	137	0.5	11	292	7	0	#NULL!	1
8	119	6	0	59	45.2749	0	0	13.1	13.9	44.5	621	9.9	14.4	4.1	3.7	141	4	94	0.4	20	300	7	0	#NULL!	1
10	120	6	0	46	9.5352	0	0	4.7	9	26.8	204	3.2	14.2	13.3	3.3	140	2.9	92	0.3	10	296	6	0	#NULL!	1
16	122	6	0	42	30.9576	0	0	20.9	14.9	43.8	156	#NULL!	13	9	3.72999	142	3.1	116.96	0.537026	20.9602	295	7	0	#NULL!	1
29	124	6	0	82	37.1231	0	0	9.6	12.3	37.1	153	8.3	5	1	3.3	143	3.2	136	0.3	6	304	7	0	#NULL!	1
24	125	6	1	50	36.3632	0	0	6.8	10.4	30.9	138	#NULL!	20.7	16.1	3.40011	161	3.2	157.453	0.527509	18.7985	343	7	0	#NULL!	2
47	126	6	0	75	104.143	0	0	15.8	12	35.3	163	#NULL!	#NULL!	#NULL!	3.3	138	3.3	69	0.6	18	294	7	0	#NULL!	1
41	127	6	0	50	28.5803	0	0	11.1	11	34.2	234	7	18.2	11.3	3.1	138	3	171	0.3	27	294	7	0	#NULL!	1
57	128	6	0	67	96.104	1	62	8.5	11.7	35.8	137	5.2	18.5	18	2.9	143	4.3	187	0.4	31	311	7	0	#NULL!	1
39	129	6	1	41	60.9632	0	0	13.5	12.2	37.4	299	9	21.5	8.2	3.9	137	3.7	155	0.6	23	285	8	0	#NULL!	1
29	130	6	0	68	27.7351	0	0	6.1	12.4	36.7	73	#NULL!	#NULL!	#NULL!	3.2	138	3.6	91	0.5	6	291	7	0	#NULL!	1
54	131	6	0	52	67.9204	0	0	11.1	11.5	35.5	275	8	16.5	6.2	4	140	3.1	153	0.6	28	296	6	0	#NULL!	1
5	132	6	1	59	20.0232	0	0	7.9	11.2	33.5	319	5.8	17	8	3.6	140	3	144	0.6	7	304	7	0	#NULL!	1
43	133	6	0	46	31.8823	0	0	10.4	11.4	34	244	6.3	19.9	12.1	3.7	138	3.9	112	0.4	18	302	7	0	#NULL!	1
13	134	6	0	59	63.9387	0	0	14.3	11	32.2	326	#NULL!	20.5	7.2	3	140	3.5	79.9414	0.5	13	298	7	0	#NULL!	1
11	135	6	1	50	32.8013	0	0	14.5	14.2	41.1	115	#NULL!	#NULL!	#NULL!	3.6	136	4.1	114	0.7	20	299	6	0	#NULL!	1
36	136	6	0	63	33.8414	0	0	9.1	10.5	31.6	235	6.4	18.6	8.8	3.5	139	3.9	133	0.4	22	289	8	0	#NULL!	1
38	137	6	1	37	37.2393	0	0	22.2	10.5	32.5	283	18.5	8.6	5.9	3.6	146	3.3	115	0.7	14	318	7	0	#NULL!	2
21	138	6	0	55	34.7869	0	0	10.3	10.7	31.7	231	6.1	18.5	15.4	3.6	141	3.1	114	0.4	16	296	8	0	#NULL!	1
12	139	6	0	67	31.6505	0	0	9.9	11.2	33.5	187	7.4	13	9.7	3.6	137	2.6	125	0.4	7	290	6	0	#NULL!	1
4	141	6	1	39	28.1067	0	0	16.1	10.9	33.5	319	10.2	20.7	10.3	4.1	142	3.9	192	0.6	9	302	6	0	#NULL!	1
20	142	6	1	46	74.8339	0	0	15.7	11.8	35.3	174	12.7	9	10	3.7	139	2.5	149	0.5	12	289	7	0	#NULL!	1
16	144	6	1	35	10.2833	0	0	14.5	9.5	27.8	197	#NULL!	21.4	10.7	3.2	145	3.1	96	0.6	14	299	8	0	#NULL!	2
14	145	6	1	64	57.9448	0	0	28.7	10.4	31.1	163	#NULL!	#NULL!	#NULL!	3.8	151	3.1	167	0.6	24	317	7	0	#NULL!	2
21	147	6	0	59	73.3094	1	36	7.8	10.3	31.2	300	5.5	13.5	9.8	3.4	139	3	128	0.5	15	286	7	0	#NULL!	1
53	148	6	1	46	188.059	1	54	18.6	12.9	38.5	226	14.8	13	8	3.1	151	3.7	233	0.6	16	319	7	0	#NULL!	2
32	149	6	0	70	86.2942	1	33	10.1	9.8	30.9	179	7.8	16	3	2.9	141	4.2	187	0.5	27	303	7	0	#NULL!	1
26	150	6	1	52	29.2529	0	0	13	12.5	37	182	10.2	5	5	3.4	137	3.2	126	0.7	24	289	6	0	#NULL!	1
15	151	6	0	52	22.2923	0	0	7.4	9.9	30.3	208	5.3	19	7	3.3	135	3.8	97	0.4	18	283	8	0	#NULL!	1
53	152	6	1	41	94.3579	1	66	10.2	9.2	27.5	162	7.9	15.7	5.4	2.8	153	4.1	111	0.6	20	330	7	0	#NULL!	2
36	153	6	0	57	52.335	0	0	13.9	10.9	32.6	207	10.7	11.6	9.5	3.7	140	2.8	114	0.5	18	285	7	0	#NULL!	1
59	154	6	1	56	134.999	1	59	9.4	11.8	35.7	247	6.2	11.3	20	3.6	142	3.8	204	0.4	23	312	7	0	#NULL!	1
12	155	6	1	76	42.4429	0	0	8.2	9.7	29.2	151	6.7	8.3	7.8	2.5	153	3.2	139	1.2	42	336	7	1	191	2
34	156	6	0	41	37.6067	0	0	18.63	11.7	34.4	216	#NULL!	#NULL!	#NULL!	2.9	145	3	129	0.3	22	308	7	0	#NULL!	2
53	157	6	1	49	132.442	1	54	11.7	12.8	36.5	111	#NULL!	1.6	3	3.9	142	3.8	223	0.6	16	308	7	0	#NULL!	1
37	158	6	1	38	30.7377	0	0	10.7	9.4	27.2	195	#NULL!	#NULL!	#NULL!	3.3	145	3.5	155	0.6	13	303	7	0	#NULL!	2
14	160	6	0	57	56.0162	0	0	20.8831	11.7995	33.9772	230.606	#NULL!	#NULL!	#NULL!	3.14806	142.615	2.69327	201.89	0.622223	27.365	325.299	#NULL!	0	#NULL!	1
42	161	6	0	63	94.3552	1	43	15.4	12.5	37.8	135	11.2	17	2	3.6	146	3.1	316	0.4	21	311	7	0	#NULL!	2
55	162	6	1	52	62.6281	1	94	11.4	11.5	35.9	250	7.7	19.3	8.3	3.2	150	3.5	180	0.5	18	323	7	0	#NULL!	2
1	165	6	0	64	37.3006	0	0	14.7	10.2	31.2	165	#NULL!	#NULL!	#NULL!	3.2	139	3.7	126	2.3	62	322	7	0	#NULL!	1
45	166	6	0	77	70.8537	1	46	9.8	11	33	292	#NULL!	#NULL!	#NULL!	3.4	139	4.4	160	0.5	23	297	7	0	#NULL!	1
40	167	6	1	55	62.4025	0	0	10.5	10	29.7	172	#NULL!	8	9.4	3.3	137	3.4	122	0.8	14	287	6	0	#NULL!	1
37	168	6	0	75	60.0897	0	0	16.7	10.8	31.7	148	#NULL!	12	6	3.1	142	3.4	113	1	28	305	7	0	#NULL!	1
7	169	6	0	53	90.723	1	10	11.3	9.9	30.1	346	9.6	8.3	6.5	3.6	142	2.8	135	0.4	6	295	6	0	#NULL!	1
56	170	6	0	57	54.2942	0	0	9.4	10.9	31.9	186	7.5	11	7.4	3.3	136	3.6	199	0.3	13	292	7	0	#NULL!	1
30	172	6	0	74	65.2837	1	72	11.4	9.6	28	183	#NULL!	19	5	2.7	141	3.6	145	0.8	42	328	7	0	#NULL!	1
7	173	6	0	43	39.3406	0	0	10.2	11.4	36	269	8.7	8.4	4.9	4.4	145	4.3	108	0.6	14	295	8	0	#NULL!	2
29	175	6	1	48	71.7101	0	0	13.6	10.5	32.5	268	10.7	6	5	3.1	155	3.1	218	0.9	24	329	7	0	#NULL!	2
47	176	6	0	58	25.8437	0	0	6	10.8	32	97	#NULL!	#NULL!	#NULL!	3.3	143	3.5	148	0.5	18	316	7	0	#NULL!	1
33	177	6	0	53	23.5917	0	0	11.5	11.3	34.8	130	8.2	27	4	3.4	140	3.3	161	0.5	36	304	7	0	#NULL!	1
53	178	6	1	47	44.921	0	0	12.2	13.8	41.3	138	#NULL!	7	7	3.2	141	4	166	0.8	27	306	7	0	#NULL!	1
35	179	6	1	61	106.853	0	0	7.7	12.4	36.5	216	#NULL!	17.6	10.4	3.2	139	3.9	106	0.6	26	313	7	0	#NULL!	1
51	180	6	0	61	61.7876	0	0	17.7	10.7	31.6	247	#NULL!	#NULL!	#NULL!	3.1	145	3.2	184.322	0.4	12	305	7	0	#NULL!	2
38	181	6	1	53	21.5881	0	0	8.3	13.9	42.1	247	6	17.4	5.1	4.4	161	4	131	0.6	12	341	7	0	#NULL!	2
47	182	6	0	72	71.3214	0	0	11.4	11.4	32.3143	143	#NULL!	7.5	5.2	3.1	140	3.3	144	0.3	18	293	6	1	58	1
53	183	6	0	76	71.5397	0	0	11.3	9.9	29	69	#NULL!	#NULL!	#NULL!	3.2	135	3.8	266.062	0.5	12	294	7	0	#NULL!	1
44	184	6	0	55	80.2254	0	0	10.4	10.3	31	136	7.3	21	7.7	3	148	3.7	168	0.3	20	319	7	0	#NULL!	2
51	185	6	0	74	201.481	1	52	13.4	11.7	37.3	178	9.2	8	8	3.8	148	2.9	163	0.4	25	312	7	0	#NULL!	2
33	186	6	1	46	46.48	0	0	14.8	11	31.3	218	#NULL!	19.5	9.1	3.6	142	3	128.36	0.7	19	302	7	0	#NULL!	1
31	187	6	0	62	33.4584	0	0	14.6	11.9	35.1	223	#NULL!	19	10.4	2.9	148	3.1	136	0.6	17	304	7	1	75	2
36	188	6	1	37	20.6768	0	0	9.6	15.1	43.3	160	#NULL!	15.5	6.2	5.16758	144	3.7	211.584	0.83303	19.9243	297	7	0	#NULL!	1
23	189	6	0	76	73.821	1	25	11.7	13.63	41.6	118	7.2	24.4	12.5	3.1	158	2.8	272	0.4	23	343	7	0	#NULL!	2
19	190	6	0	79	99.8184	0	0	12.4	8.4	26.2	140	9.8	10.3	9.3	2.7	164	3.4	133	1	36	361	7	0	#NULL!	2
38	191	6	0	28	37.6139	0	0	15.9	11.7	34.7	168	#NULL!	#NULL!	#NULL!	3.3	145	3.7	156	0.4	14	303	7	0	#NULL!	2
24	192	6	1	79	65.7701	0	0	4.8	12.8	38.4	122	#NULL!	9	7	1.9	154	4.5	141.833	1.7	49	335	7	1	96	2
25	193	6	0	43	19.9907	0	0	10.2	11.9	35.7	303	6.9	21.2	7.2	3.7	140	2.9	134	0.5	7	294	11	0	#NULL!	1
31	194	6	1	74	87.6642	0	0	15.6	10.8	31.5	108	#NULL!	8	12	2.9	152	2.8	178	1.4	47	325	7	0	#NULL!	2
31	195	6	1	52	29.6849	0	0	12.3	8.7	26.5	308	9.4	14.9	7.7	2.8	143	3	271	0.5	17	321	7	0	#NULL!	1
31	198	6	0	47	110.722	1	32	23.3	12.1	36.4	207	#NULL!	6	7	3.1	140	3.3	130	0.6	32	304	7	0	#NULL!	1
27	199	6	0	78	91.4774	1	229	16.1	11.3	34.9	154	13.6	8.2	4.5	3.3	146	2.8	257	0.6	21	306	7	0	#NULL!	2
10	200	6	0	38	24.2804	0	0	14.6	10.1	30.4	279	#NULL!	10	11.4	3.5	136	3.1	93	0.5	12	293	9	0	#NULL!	1
59	201	6	1	46	101.309	1	135	13.2	10.2	30.2	204	10.1	15	6.1	3.6	158	3.2	255	0.6	15	344	7	0	#NULL!	2
15	202	6	0	51	19.6216	0	0	8.6	10.4	32.4	156	5.2	17.7	18.5	3.8	141	3.1	115	0.8	19	310	7	0	#NULL!	1
49	203	6	0	68	133.677	1	51	10.1	9.1	27.5	100	#NULL!	#NULL!	#NULL!	2.9	149	3.5	192	0.4	18	321	7	0	#NULL!	2
41	205	6	0	71	39.6392	0	0	8.8	11.4	34.2	206	6.4	12.3	12.2	3.4	141	3.2	135	0.3	18	309	7	0	#NULL!	1
29	206	6	0	59	59.1442	0	0	9	12.1	35.7	212	#NULL!	15.4	14.2	3.6	143	3.6	133	0.4	11	310	7	0	#NULL!	1
15	208	6	1	54	181.926	0	0	15.8	9	26.7	187	#NULL!	8	5	3	153	4.3	119	0.7	30	358	7	0	#NULL!	2
39	209	6	1	60	64.0057	0	0	17.1	8.8	26.5	300	15.1	5.2	4.4	2.8	140	3.2	137	0.6	23	297	7	0	#NULL!	1
3	210	6	0	52	16.5244	0	0	14.6	11.5	34.6	285	#NULL!	#NULL!	#NULL!	2.9	144	3.6	111.186	0.5	21	310	#NULL!	0	#NULL!	1
14	211	6	1	52	29.2373	0	0	12	12.8	38.9	148	#NULL!	#NULL!	#NULL!	4.3	142	3.1	90.0431	0.8	36	306	#NULL!	0	#NULL!	1
52	213	6	1	45	121.755	1	129	17	11.2	32.5	158	#NULL!	#NULL!	#NULL!	4.4	142	2.9	111.712	0.7	28	308	#NULL!	0	#NULL!	1
32	214	6	1	36	33.7893	0	0	11.6547	10.0099	30.5694	142.141	#NULL!	#NULL!	#NULL!	2.8	141	3.7	125.043	0.49413	7.7789	284.26	#NULL!	0	#NULL!	1
28	215	6	0	61	43.2972	1	30	13.8	11.5	33.1	142	#NULL!	9.9	8.7	3.1	146	3.2	158.133	0.4	18	313	#NULL!	0	#NULL!	2
51	216	6	0	56	54.6607	0	0	13.3	10	29.5	137	#NULL!	#NULL!	#NULL!	3.8	140	3.4	199.06	0.6	17	301	#NULL!	0	#NULL!	1
60	217	6	1	41	39.2499	0	0	16.3	10	29.2	103	#NULL!	#NULL!	#NULL!	3.3	142	4.2	80.3011	0.6	23	312	#NULL!	0	#NULL!	1
52	218	6	1	29	42.1713	0	0	15.4	10.8	34.3	343	#NULL!	3.3	3.3	3.2	140	4.4	153.59	0.6	26	302	#NULL!	0	#NULL!	1
55	219	6	0	60	37.575	1	59	17.5	8.3	24.5	131	#NULL!	5	3	3.1	149	2.7	148.056	0.5	37	324	#NULL!	0	#NULL!	2
3	220	6	0	45	12.9379	0	0	24.5	14.9	36.6	191	#NULL!	4.1	3.4	2.2	157	5.1	340.007	1	45	348	#NULL!	0	#NULL!	2
14	222	6	0	58	38.69	0	0	8.52974	12.062	35.4231	217.412	#NULL!	#NULL!	#NULL!	3.46618	137	4	156.567	0.422533	22.6143	298	#NULL!	0	#NULL!	1
42	224	6	0	48	16.2231	0	0	7.1	10.4	32.6	112	#NULL!	#NULL!	#NULL!	3.9	150	2.7	161.253	0.7	31	325	#NULL!	0	#NULL!	2
48	225	6	1	56	23.4598	0	0	18.3612	11.2661	33.7161	186.842	#NULL!	#NULL!	#NULL!	3.2	142	3.5	123	0.7	30	305	#NULL!	0	#NULL!	1
34	226	6	0	43	83.6684	1	49	14.2	12.5	37.1	230	#NULL!	8.1	3.8	3	140	3.7	153.414	0.5	36	314	#NULL!	0	#NULL!	1
28	227	6	1	51	27.6164	0	0	9.1	9.7	27	344	#NULL!	15.8	6.2	3.1	140	3.5	164.458	0.608035	15.8021	298	#NULL!	0	#NULL!	1
19	228	6	1	52	35.181	0	0	25.1	10.1	29	296	#NULL!	4	10	3.4	143	3.6	151.59	0.6	35	329	#NULL!	0	#NULL!	1
25	229	6	0	50	19.7963	0	0	8.4	11.4	34.1	116	#NULL!	16.8	9.7	3	143	3.7	110	0.4	14	321	#NULL!	0	#NULL!	1
52	230	6	0	42	93.4465	0	0	24.6	11.5	34.1	241	#NULL!	#NULL!	#NULL!	3.9	143	4.3	366.254	0.6	27	333	#NULL!	0	#NULL!	1
45	231	6	0	51	21.7169	0	0	14.7	11.4	34	160	#NULL!	4	6	3.1	143	3.6	110	0.6	26	310	#NULL!	0	#NULL!	1
43	232	6	1	46	67.1425	0	0	20.5874	10.1411	29.507	229.789	#NULL!	#NULL!	#NULL!	2.5291	142	4.5	181.584	0.859221	26.9308	328	#NULL!	0	#NULL!	1
32	1	7	0	47	24.2832	0	0	5.7	11.1	33	204	#NULL!	#NULL!	#NULL!	3.6	140	3.7	129	0.3	9	294	14	0	#NULL!	1
33	2	7	1	60	80.5891	1	19	12.9	11.8	34.3	237	10.8	10.4	5	3.8	138	4	113	0.5	12	292	14	0	#NULL!	1
34	4	7	0	70	41.8362	1	95	5.5	10.1	30	246	#NULL!	25.1	16.7	3.5	147	4.4	92	0.4	10	301	14	0	#NULL!	2
8	5	7	0	52	8.9401	0	0	5.2	10.6	32.1	192	#NULL!	18	8.9	3.1	140	4.2	130.566	0.5	12	285	14	0	#NULL!	1
18	6	7	0	61	84.691	1	94	11.1	10.8	33.2	293	9	10	8.3	3.4	140	3.9	229	0.5	11	298	14	0	#NULL!	1
6	7	7	1	37	25.8838	0	0	7.5	13	38.8	395	4.6	30.4	6.2	3.86902	137.825	4.46705	143.519	1.00761	19.2743	312.64	14	0	#NULL!	1
18	8	7	0	43	20.0998	0	0	6.4	10.3	30.5	585	#NULL!	20.1	9.1	3.8	130.499	4.47534	120.096	0.497634	10.5987	291.248	14	0	#NULL!	0
49	9	7	1	48	86.4142	1	51	21.8	10.9	32.3	386	#NULL!	7	3	3.9	141	3.2	129	0.8	34	307	14	0	#NULL!	1
54	10	7	0	64	60.1648	1	49	23.7	13.2	39.1	477	#NULL!	2	7	3.3	138	3.8	114	0.7	41	309	14	0	#NULL!	1
6	11	7	0	58	37.1663	0	0	3.2	10	30	225	#NULL!	59.6	15.7	3.7	146	4	119	0.3	21	310	14	0	#NULL!	2
11	12	7	1	47	30.5903	0	0	13.3	11.1	32.8	420	10.6	12.6	4.8	3.7	138	4.3	93	0.5	11	289	14	0	#NULL!	1
47	13	7	0	50	74.2436	1	48	13.8	9.2	28	267	11.9	6	2	3.2	145	3.2	121	0.4	13	303	14	0	#NULL!	2
7	15	7	0	67	21.6601	0	0	5.9	10.1	30.7	237	#NULL!	20.7	15.4	3.1	140	4.6	104	0.7	12	288	15	0	#NULL!	1
55	16	7	0	52	66.879	0	0	14	10.8	32.5	453	#NULL!	7.5	5	3.3	140	4.6	114	0.4	20	295	13	0	#NULL!	1
5	17	7	0	59	26.3345	0	0	7.5	12.9	38.5	194	5.2	19.1	5.7	3.5	140	3.5	118	0.5	18	300	15	0	#NULL!	1
52	18	7	1	49	68.4718	0	0	15.6	10.5	32.1	554	12.2	12.1	6.2	3.2	141	3.9	178	0.5	17	316	14	0	#NULL!	1
15	19	7	1	31	21.7386	0	0	11.8	14	43.6	225	7.1	26.3	10.6	4.2	138	4.4	85	0.7	16	287	14	0	#NULL!	1
20	23	7	0	39	108.591	1	13	8.6	11	32.6	249	#NULL!	7.1	8.7	3.5	153	3.8	146	0.7	11	305	14	0	#NULL!	2
58	24	7	1	49	57.6735	0	0	11.5	9.9	29.5	141	#NULL!	3.9	7.1	2.8	139	3.6	151	0.7	29	292	14	0	#NULL!	1
23	25	7	0	54	34.9919	0	0	8.8	12.3	36.9	376	6.2	21	6.3	3.6	136	3.7	91	0.4	6	292	14	0	#NULL!	1
18	26	7	0	79	63.6327	0	0	8.6	10.5	32.9	253	6.7	13.5	5.9	3.1	137	3.4	134	0.5	8	269	14	0	#NULL!	1
15	27	7	0	54	32.1136	0	0	7.7	11.3	32.2	380	#NULL!	#NULL!	#NULL!	4	143	4.7	132.691	0.5	16	292	15	0	#NULL!	1
7	29	7	0	55	52.6259	0	0	6.1	12.4	36.7	307	3.7	28.6	8	3.8	141	3.9	104	0.5	10	297	12	0	#NULL!	1
33	31	7	1	48	39.5835	0	0	11.6	11.2	34.1	614	9.9	7.5	6.1	3.7	137	4.9	125	0.5	15	292	14	0	#NULL!	1
33	32	7	1	44	26.8882	0	0	9.7	12.6	37.9	373	#NULL!	29.4	7.1	3.6	141	3.8	88	0.7	11	290	15	0	#NULL!	1
7	34	7	0	48	19.5327	0	0	7.3	12.5	38.6	317	4.2	28.5	9.2	3.7	140	3.9	76.9841	0.5	8	283	13	0	#NULL!	1
40	36	7	0	52	130.754	1	41	9.9	10.1	30.7	278	7	19.4	7.3	2.9	141	3.2	132	0.3	13	304	14	0	#NULL!	1
12	39	7	0	50	23.2813	0	0	20.5324	10.0922	31.53	155.992	#NULL!	#NULL!	#NULL!	3.18741	147.014	2.62977	92.9299	0.220762	10.1796	304.086	#NULL!	0	#NULL!	2
10	40	7	0	57	14.2125	0	0	9.8	13.3	39.1	280	7.3	12.4	6.7	3.7	138	4.1	96	0.5	9	294	14	0	#NULL!	1
29	41	7	0	66	44.7982	0	0	11	13.8	41.6	270	7.6	17.1	10.4	3.8	137	5.1	134	0.5	23	296	13	0	#NULL!	1
33	43	7	0	60	46.8295	0	0	16.3	11.9	35.1	260	13.7	9.8	4	3.3	137	3.8	108	0.4	17	295	14	0	#NULL!	1
12	44	7	0	55	33.0803	0	0	8.9	10.8	34.4	300	6.1	23.1	5.1	3.1	146	3	136	0.4	6	299	14	0	#NULL!	2
10	45	7	1	69	16.8383	0	0	12.1	10	29	160	#NULL!	#NULL!	#NULL!	2.6	147	2.8	91	0.3	17	301	14	0	#NULL!	2
11	47	7	0	63	90.1064	1	11	14.7383	12.0551	36.5453	116.344	#NULL!	#NULL!	#NULL!	3.25974	145.536	3.81763	192.523	0.655312	11.7026	298.453	#NULL!	0	#NULL!	2
3	48	7	0	78	20.412	0	0	12	9.9	29	498	#NULL!	#NULL!	#NULL!	3	141	3.6	170	0.5	22	301	14	0	#NULL!	1
38	50	7	1	40	25.8394	0	0	16.1	9.2	26.8	378	#NULL!	#NULL!	#NULL!	3.4	134	3.6	108	0.6	24	285	15	0	#NULL!	0
19	51	7	1	49	50.1829	0	0	9.6	13.3	38.7	253	#NULL!	24.1	7.7	4.1	142	4	88	0.9	16	297	14	0	#NULL!	1
38	52	7	1	74	147.221	1	44	7.7	12.1	37.6	339	5	21	7.7	3.8	136	4.4	118	0.5	11	283	14	0	#NULL!	1
57	54	7	1	69	74.0187	0	0	23.4	11	32.7	389	#NULL!	8	6	3.2	139	3.4	95	0.7	13	303	14	0	#NULL!	1
12	55	7	1	37	36.9277	0	0	4.9	12.9	38	528	2.4	33.8	14.3	3.8	137	4.6	92	0.6	13	297	15	0	#NULL!	1
46	57	7	1	59	45.2269	0	0	8.1	12.1	36.8	318	4.8	27.3	8.1	3.8	144	4	83	0.6	8	283	13	0	#NULL!	1
6	58	7	0	35	8.5703	0	0	6.4	9.7	27.9	299	#NULL!	34.2	13.6	4	144	4.6	96.3092	0.4	5	294	13	0	#NULL!	1
22	61	7	1	46	36.705	0	0	7.3	12.5	38.8	334	3.7	30.5	8.6	3.6	138	4.3	112	0.6	16	280	13	0	#NULL!	1
4	62	7	1	46	11.8029	0	0	7.9	10.1	31.9	399	5.1	28.1	6.3	3.82653	151.177	4.38029	138.54	0.883389	14.7387	314.602	14	0	#NULL!	2
26	63	7	1	63	65.2701	1	28	11	12.4	37.3	294	9.1	11.4	4.6	3.1	143	3.6	137	0.6	13	297	14	0	#NULL!	1
54	64	7	1	50	110.6	1	83	10.4	11.3	34	306	#NULL!	#NULL!	#NULL!	3.2	142	3.9	133	0.4	15	322	14	0	#NULL!	1
7	65	7	1	45	33.9795	0	0	8.2	10	31.3	419	4.1	40	7.6	3.4	142	3.6	87	0.6	8	287	14	0	#NULL!	1
15	66	7	1	53	52.2181	0	0	12.2	10	29.9	237	#NULL!	#NULL!	#NULL!	2.5	136	4.1	96	0.5	28	296	14	0	#NULL!	1
35	67	7	0	45	20.2211	0	0	9.5	11.1	32.4	364	8.2	7.5	4.8	3.6	131	3.3	109	0.4	4	265	12	0	#NULL!	0
27	68	7	0	53	55.6898	0	0	6.5	11.5	34.1	293	4.3	20.5	6.2	3.95695	136.549	3.77558	178.964	0.271137	20.617	301.558	13	0	#NULL!	1
13	69	7	0	49	36.7418	0	0	5.52219	12.368	37.0603	167.834	#NULL!	#NULL!	#NULL!	3.27439	143.276	2.81384	146.388	0.660969	4.20822	321.087	#NULL!	0	#NULL!	1
18	71	7	1	47	23.5424	0	0	8.8	13.4	40.8	372	5.4	26.3	7.8	4.2	136	4	97	0.5	11	281	14	0	#NULL!	1
49	72	7	1	60	133.937	1	52	7.9	10.5	31	183	#NULL!	13.2	7.2	2.9	143	3.4	162	0.8	15	299	14	0	#NULL!	1
15	73	7	0	41	30.6857	0	0	8.9	10.6	31.4	258	#NULL!	#NULL!	#NULL!	3.5	142	3.1	150	0.4	15	311	14	0	#NULL!	1
19	74	7	0	48	56.9597	1	19	6.80693	12.483	37.2618	200.809	#NULL!	#NULL!	#NULL!	4.93425	148.607	2.63498	195.521	0.335028	29.1017	325.049	#NULL!	0	#NULL!	2
3	75	7	0	43	32.0206	0	0	5.4	10.5	31.6	220	3.6	20.5	10.3	3.5	139	4	74	0.5	8	291	14	0	#NULL!	1
18	76	7	0	70	57.9767	1	23	4.8	8.9	26.5	129	#NULL!	22	7	3	142	4.2	110.793	0.5	27	297	16	0	#NULL!	1
34	77	7	1	46	38.2697	0	0	13.2	11.2	32.7	434	9.1	19.2	5.4	4.1	140	3.4	121	0.7	12	286	13	0	#NULL!	1
22	78	7	0	65	65.6651	1	24	22.1	12.1	36.4	220	#NULL!	14	4	3.47853	138	3.9	105.023	0.826679	7.71282	288	14	0	#NULL!	1
17	79	7	1	48	53.9341	0	0	7.7	10.8	32.1	407	5.8	16.5	4.5	4	139	3.5	108	0.7	7	298	15	0	#NULL!	1
31	84	7	0	71	33.31	0	0	18.9	11.5	36.2	292	16.2	13	3	3.3	145	4.4	140	0.4	22	297	14	0	#NULL!	2
22	85	7	0	54	24.1738	0	0	12.766	12.9859	39.3499	340.43	#NULL!	#NULL!	#NULL!	3.16063	136.148	4.00751	117.955	0.36536	10.1364	302.813	#NULL!	0	#NULL!	1
5	86	7	1	46	39.5279	0	0	15.5	11.6	34.3	175	#NULL!	#NULL!	#NULL!	3.3	140	4.3	147.256	0.6	10	294	14	0	#NULL!	1
57	87	7	1	70	124.762	1	63	7.6	10.1	30.7	232	#NULL!	11.1	10.9	2.9	137	3.3	107	0.6	16	285	14	0	#NULL!	1
4	89	7	1	66	24.1784	0	0	7	10.6	32.1	248	5.2	9.9	11.6	2.8	129	3.5	115	0.6	8	282	14	0	#NULL!	0
17	90	7	1	41	23.7903	0	0	8.2	12.4	36.4	301	#NULL!	14.2	6.3	4.4	140	3.8	174	0.9	14	302	14	0	#NULL!	1
39	91	7	0	77	133.194	1	73	11.4	10.2	31.4	100	#NULL!	#NULL!	#NULL!	2.8	150	3.1	107	0.8	17	311	14	0	#NULL!	2
16	93	7	1	44	30.1286	0	0	15.3	11.1	33.5	275	#NULL!	17.2	8.6	3.15674	136	3.7	180.218	0.724825	21.0285	290	14	0	#NULL!	1
51	94	7	1	43	161.609	1	52	14.2	10.8	32.4	355	11.7	11.6	4.9	3.5	138	3.5	116	0.6	18	289	14	0	#NULL!	1
5	95	7	0	60	10.0676	0	0	7.9	11.5	33.5	349	6.1	15.3	6	3.4	140	3.7	87	0.3	6	297	14	0	#NULL!	1
30	96	7	1	53	31.325	0	0	12.3	11.2	33.8	352	#NULL!	15.7	11.3	3.1	136	4.3	113	0.6	13	289	14	0	#NULL!	1
49	97	7	0	44	24.6873	0	0	7.7	11.9	38.3	305	5.2	22.3	6.5	3.7	140	3.5	91	0.4	12	285	13	0	#NULL!	1
24	98	7	0	73	50.2869	0	0	7	12.4	38.1	178	5.9	12.2	2.1	3.2	136	3.7	121	0.4	17	290	14	0	#NULL!	1
7	99	7	0	58	12.009	0	0	14.6	12.6	38	139	#NULL!	23	8.1	3.1	145	3.8	90	0.4	17	307	14	0	#NULL!	2
40	100	7	0	53	77.1674	1	110	8.2	9.3	27.4	179	5	27.2	8.4	3.2	145	3.8	167	0.9	4	303	14	0	#NULL!	2
6	102	7	0	35	14.8101	0	0	9.2	10.4	30.1	391	#NULL!	23.1	11.5	3.7	140	4.3	129.789	0.5	7	289	14	0	#NULL!	1
14	104	7	0	61	19.0104	0	0	6.7	10.8	32	329	4.3	23.1	8.5	3.7	143	4.4	93	0.5	6	308	15	0	#NULL!	1
30	106	7	0	58	39.6112	0	0	10.5	12.9	38	342	#NULL!	10.3	6.5	3.5	135	4.2	104	0.5	12	286	15	0	#NULL!	1
20	107	7	0	55	33.9264	0	0	5.8	11.1	33.7	246	3.8	24.2	6.5	3.2	136	3.7	99	0.4	6	278	14	0	#NULL!	1
19	111	7	1	51	37.0957	1	73	14.4	10.2	29.9	172	#NULL!	9.7	8.6	2.9	143	4	130	0.8	15	306	14	0	#NULL!	1
7	112	7	1	50	80.9764	0	0	8.1	10.6	30.8	462	5	29.7	6.7	4.2	138	4.3	90	0.6	17	291	15	0	#NULL!	1
58	115	7	0	37	13.7688	0	0	10.7	11.5	35.1	213	#NULL!	#NULL!	#NULL!	3.5	139	4.5	95	0.4	11	297	15	0	#NULL!	1
56	116	7	0	46	27.4515	0	0	9.5	11.8	34.5	279	#NULL!	9.2	6.8	3.6	142	3.6	151	0.6	11	294	14	0	#NULL!	1
35	118	7	1	57	43.5065	0	0	8.3	13.3	41	269	4.9	29.1	8.2	3.12389	135	4.4	72.772	0.552724	12.3595	268.852	14	0	#NULL!	1
8	119	7	0	59	45.2749	0	0	16.4	16.3	50.6	826	12.5	11.9	5.5	4.6	142	5.1	88	0.7	15	308	14	0	#NULL!	1
10	120	7	0	46	9.5352	0	0	6.3	9.7	28.8	301	4.2	16.2	13.5	3.4	139	4.3	83	0.4	8	289	13	0	#NULL!	1
16	122	7	0	42	30.9576	0	0	12.8	13.5	39.5	294	#NULL!	13.3	5.7	3.7	141	3.5	140.514	0.4	10	300.161	13	0	#NULL!	1
29	124	7	0	82	37.1231	0	0	9.6	12.8	38	351	8.5	5.8	3.4	3.2	142	3.2	100	0.3	5	296	13	0	#NULL!	1
24	125	7	1	50	36.3632	0	0	10.6	10.8	32.2	211	#NULL!	15.8	8	3.1	137	4.2	158	0.6	12	300	13	0	#NULL!	1
47	126	7	0	75	104.143	0	0	15.9	11.8	35	143	#NULL!	#NULL!	#NULL!	4	135	4	86	0.5	8	280	14	0	#NULL!	1
41	127	7	0	50	28.5803	0	0	8.3	10.8	33.7	343	4.7	25.3	7.3	3.3	140	3.2	106	0.4	11	271	14	0	#NULL!	1
57	128	7	0	67	96.104	1	62	7.4	10	30.7	356	5.8	14.4	6.2	3.1	136	3.6	121	0.3	11	284	14	0	#NULL!	1
39	129	7	1	41	60.9632	0	0	11.1	10.9	33.2	364	5.6	38.14	5.4	3.5	135	3.4	150	0.8	18	285	14	0	#NULL!	1
29	130	7	0	68	27.7351	0	0	14.7	10.2	31.6	316	#NULL!	#NULL!	#NULL!	3.31435	135	4.3	115.848	0.475918	12.8898	289	14	0	#NULL!	1
54	131	7	0	52	67.9204	0	0	9.1	11.5	34.6	448	6.4	21.1	6	4.1	145	3.4	122	0.5	8	289	13	0	#NULL!	2
5	132	7	1	59	20.0232	0	0	11	11.4	34.4	510	9.5	7.2	4.4	4.28479	138.369	4.13003	159.912	0.585886	17.8457	305.89	14	0	#NULL!	1
43	133	7	0	46	31.8823	0	0	9.2	11.9	35.7	441	5.7	28.8	7.1	4.1	144	4	81	0.4	5	291	14	0	#NULL!	1
13	134	7	0	59	63.9387	0	0	8.5	11.1	32.7	329	#NULL!	22.5	10.6	3.2	135	3.7	75.6647	0.5	6	283	15	0	#NULL!	1
11	135	7	1	50	32.8013	0	0	12.5	13.3	38.1	178	#NULL!	11.1	6.6	3.6	139	3.5	101	0.7	10	309	13	0	#NULL!	1
36	136	7	0	63	33.8414	0	0	7.1	11.3	33.8	307	4.7	24.2	7.2	3.7	138	3.5	150	0.5	8	282	14	0	#NULL!	1
38	137	7	1	37	37.2393	0	0	8	10.6	32.6	280	4.9	26.8	9.8	2.53678	145.631	3.71871	79.7784	0.63026	5.85729	309.354	15	0	#NULL!	2
21	138	7	0	55	34.7869	0	0	7.9	11.2	32.8	353	4.1	29.2	14	4	135	4.3	97	0.5	11	304	14	0	#NULL!	1
12	139	7	0	67	31.6505	0	0	10.4	10.3	31.4	241	6.9	18	12.1	3.2	138	3.2	98	0.4	3	300	13	0	#NULL!	1
4	141	7	1	39	28.1067	0	0	10.4	11.1	33.4	380	6.3	27.4	9.9	4.1	138	4.8	146	0.6	7	297	14	0	#NULL!	1
20	142	7	1	46	74.8339	0	0	9.2	12.6	37.2	273	6.1	19.5	11.3	4.1	139	3.8	92	0.5	11	284	14	0	#NULL!	1
16	144	7	1	35	10.2833	0	0	8.2	11.4	33.8	310	#NULL!	#NULL!	#NULL!	4.3	141	4.7	105	0.8	9	290	13	0	#NULL!	1
14	145	7	1	64	57.9448	0	0	23.9	9.1	27.5	155	#NULL!	#NULL!	#NULL!	2.8	143	3.4	141	0.4	15	299	14	0	#NULL!	1
21	147	7	0	59	73.3094	1	36	6.7	9.9	30.2	345	5.3	12.3	3.2	3.4	136	4.6	172	0.6	14	282	14	0	#NULL!	1
53	148	7	1	46	188.059	1	54	11.3	10.6	31.7	292	9.4	15	1	3.1	140	3.5	231	0.6	14	303	14	0	#NULL!	1
32	149	7	0	70	86.2942	1	33	27.1	10.9	34.3	471	24.2	9	6	3.2	148	3.5	155	0.4	23	321	14	0	#NULL!	2
26	150	7	1	52	29.2529	0	0	11.3	12.3	37	254	8	18.5	6.1	3.6	140	4.3	107	0.7	22	292	13	0	#NULL!	1
15	151	7	0	52	22.2923	0	0	7.6	10.1	30.1	338	6.1	9.7	7.1	3.5	139	4.6	127	0.6	16	302	14	0	#NULL!	1
53	152	7	1	41	94.3579	1	66	22.4	11.8	34.9	342	19.1	17	4	3.9	136	4.4	99	0.5	21	295	14	0	#NULL!	1
36	153	7	0	57	52.335	0	0	13.2	10.4	31.6	401	11	11.4	4	3.5	140	3.9	94	0.4	4	276	14	0	#NULL!	1
59	154	7	1	56	134.999	1	59	14.9	11.2	34.3	351	13.1	5.2	6.3	3.1	146	3.4	113	0.3	15	315	14	0	#NULL!	2
12	155	7	1	76	42.4429	0	0	13.4	10.1	30.2	381	11.9	4.3	5.1	2.6	142	3.2	126	0.7	18	300	14	1	191	1
34	156	7	0	41	37.6067	0	0	16.4	11.9	35.3	303	14.7	3	5	3.6	142	3.9	80	0.3	11	293	13	0	#NULL!	1
53	157	7	1	49	132.442	1	54	8.9	11.1	31.4	167	#NULL!	12.5	7.8	3.3	147	3.9	175.536	0.6	14	299	15	0	#NULL!	2
37	158	7	1	38	30.7377	0	0	11.8	9.3	27.8	319	#NULL!	#NULL!	#NULL!	3.5	143	4.6	150	0.6	18	313	14	0	#NULL!	1
14	160	7	0	57	56.0162	0	0	9.2	10.3	30.9	442	6.6	20.8	5.5	3.72945	135.489	4.70543	81.4031	0.401812	6.32696	292.667	14	0	#NULL!	1
42	161	7	0	63	94.3552	1	43	11	11	33.5	163	8.4	15.3	4.8	3.3	144	3.8	190	0.3	13	319	14	0	#NULL!	1
55	162	7	1	52	62.6281	1	94	9.5	12.3	38.3	395	7.1	16.2	5.8	3.8	149	3.7	190	0.6	18	319	14	0	#NULL!	2
1	165	7	0	64	37.3006	0	0	18.4	8.4	25.3	189	#NULL!	#NULL!	#NULL!	2.6	134	3.4	74	2.4	42	317	12	0	#NULL!	0
45	166	7	0	77	70.8537	1	46	7.2	9.2	27.8	245	#NULL!	#NULL!	#NULL!	3.53529	143	2.9	148.485	0.4	14	297	14	0	#NULL!	1
40	167	7	1	55	62.4025	0	0	10	10.8	32	327	#NULL!	13	5.4	3.6	137	4.1	90	0.8	13	289	13	0	#NULL!	1
37	168	7	0	75	60.0897	0	0	13.9	10.1	30.2	221	#NULL!	7.7	4.6	2.8	135	3.4	94	0.8	14	283	13	0	#NULL!	1
7	169	7	0	53	90.723	1	10	13.2	9.7	29.6	522	11	6.9	9.9	3.3	136	3.4	143	0.4	7	284	13	0	#NULL!	1
56	170	7	0	57	54.2942	0	0	7.1	11.2	32.8	379	5.5	14.3	7.1	3.8	128	4.3	192	0.4	16	278	14	0	#NULL!	0
30	172	7	0	74	65.2837	1	72	9.4	10.6	31.4	631	#NULL!	10.8	8.3	3	140	5.3	76	0.5	26	304	14	0	#NULL!	1
7	173	7	0	43	39.3406	0	0	10.3293	10.3599	33.2932	207.915	#NULL!	#NULL!	#NULL!	3.96588	142	4.2	101.49	0.456179	3.71805	291.951	13	0	#NULL!	1
29	175	7	1	48	71.7101	0	0	9.6	9.6	29	357	8	10.3	4.8	3.2	136	3.1	166	0.7	16	305	14	0	#NULL!	1
47	176	7	0	58	25.8437	0	0	8.7	9.3	27.8	214	#NULL!	18.6	7.5	3	136	3.6	144	0.5	12	310	14	0	#NULL!	1
33	177	7	0	53	23.5917	0	0	19	10.3	31.8	241	16.4	13	4	3.3	141	3	132	0.5	26	301	14	0	#NULL!	1
53	178	7	1	47	44.921	0	0	9.1	12.5	36.9	131	#NULL!	14.1	9.1	3.1	136	4.2	109	0.8	8	292	14	0	#NULL!	1
35	179	7	1	61	106.853	0	0	10.9425	11.1847	33.4556	137.669	#NULL!	#NULL!	#NULL!	3.40988	148.169	3.47909	146.945	0.795416	19.2313	320.322	#NULL!	0	#NULL!	2
51	180	7	0	61	61.7876	0	0	11.8	11.5	32.4	268	#NULL!	#NULL!	#NULL!	3.6	141	3.8	99	0.4	7	294	14	0	#NULL!	1
38	181	7	1	53	21.5881	0	0	9.4	12.6	37.9	277	5.8	28.4	5	4.1	155	3.7	276.884	0.7	13	335	15	0	#NULL!	2
47	182	7	0	72	71.3214	0	0	17.4	9.4	28.7	360	#NULL!	5	8	3.4862	152	3.3	155	0.226388	18.6557	323	14	1	58	2
53	183	7	0	76	71.5397	0	0	6.6	9.4	27.6	89	#NULL!	#NULL!	#NULL!	2.4	139	3.5	279.23	0.8	46	309	14	0	#NULL!	1
44	184	7	0	55	80.2254	0	0	12.1	11.6	35.5	387	9.6	10	5	3.1	134	4.2	150	0.2	8	281	14	0	#NULL!	0
51	185	7	0	74	201.481	1	52	15.3	10.6	33.1	247	#NULL!	#NULL!	#NULL!	2.6	142	2.3	143	0.5	34	306	14	0	#NULL!	1
33	186	7	1	46	46.48	0	0	17.1	11.3	32.6	299	#NULL!	#NULL!	#NULL!	3.9	144	4.4	151.052	0.8	6	293	14	0	#NULL!	1
31	187	7	0	62	33.4584	0	0	3	10.8	32	173	#NULL!	80	14	3.2	152	2.4	113	0.8	26	315	14	1	75	2
36	188	7	1	37	20.6768	0	0	9.1	13.9	40	173	#NULL!	#NULL!	#NULL!	3.98083	135	3.8	170.078	0.9	16	291	12	0	#NULL!	1
23	189	7	0	76	73.821	1	25	15.9	11.4	34.9	179	13.5	8	4	3	152	3.2	380	0.5	30	337	14	0	#NULL!	2
19	190	7	0	79	99.8184	0	0	12.7	10	30.9	261	10.9	7.2	5.1	3.3	150	3.4	122	0.8	31	316	14	0	#NULL!	2
38	191	7	0	28	37.6139	0	0	12.4	10.1	28.8	252	#NULL!	#NULL!	#NULL!	3.8	142	3.4	153	0.4	14	298	14	0	#NULL!	1
24	192	7	1	79	65.7701	0	0	12.3	10.2	30.6	223	#NULL!	2	1	2.8	140	3.9	101	1	22	309.75	14	1	96	1
25	193	7	0	43	19.9907	0	0	6.5	11.6	35	289	3.3	32	10.8	3.7	138	3.6	85	0.4	7	289	14	0	#NULL!	1
31	194	7	1	74	87.6642	0	0	13.8	11.1	33.4	177	#NULL!	6	2	2.9	146	4.4	147	1.1	34	301	14	0	#NULL!	2
31	195	7	1	52	29.6849	0	0	10	10.1	30.4	320	7.5	16.9	6.5	2.5	144	3.8	243	0.5	18	312	14	0	#NULL!	1
31	198	7	0	47	110.722	1	32	14.5	11.1	33	227	#NULL!	7	17	3.3	138	4	129	0.3	20	293	14	0	#NULL!	1
27	199	7	0	78	91.4774	1	229	10.7	10.9	33.7	257	7.7	15.7	4.6	3.2	134	3.5	249	0.4	9	292	14	0	#NULL!	0
10	200	7	0	38	24.2804	0	0	15.4	8.7	26.3	290	#NULL!	17.9	10.5	3.2	139	3.4	97	0.5	14	304	13	0	#NULL!	1
59	201	7	1	46	101.309	1	135	8.5	8.9	26.1	224	6.9	11.4	5.8	3.4	155	3.9	272	0.5	16	339	14	0	#NULL!	2
15	202	7	0	51	19.6216	0	0	4.1	12.2	38	152	2.1	26.2	19.3	3.4	145	3.4	89	0.9	12	301	14	0	#NULL!	2
49	203	7	0	68	133.677	1	51	10.8	10.6	31.6	186	#NULL!	#NULL!	#NULL!	3	145	3.6	179	0.4	19	324	14	0	#NULL!	2
41	205	7	0	71	39.6392	0	0	8.3	11.7	33.7	137	5.9	16	9.4	3.5	134	3.6	101	0.3	18	287	14	0	#NULL!	0
29	206	7	0	59	59.1442	0	0	9.1	11.8	36.2	263	#NULL!	14	9.1	3.7	139	3.9	105	0.6	9	288	14	0	#NULL!	1
15	208	7	1	54	181.926	0	0	11.0015	11.9488	34.9802	321.813	#NULL!	#NULL!	#NULL!	3.45619	145.95	4.10077	150.538	0.767944	18.9554	312.413	#NULL!	0	#NULL!	2
39	209	7	1	60	64.0057	0	0	8.4	9.9	30	539	6.8	11.1	5.5	2.8	138	3.9	123	0.5	16	297	14	0	#NULL!	1
3	210	7	0	52	16.5244	0	0	19.7	11.1	33.2	308	#NULL!	14.5	5.8	2.9	143	3.8	76.2609	0.621589	14.393	313	#NULL!	0	#NULL!	1
14	211	7	1	52	29.2373	0	0	13.2	10.9	33.1	243	#NULL!	#NULL!	#NULL!	4.1	137	4.1	114.507	0.7	24	309	#NULL!	0	#NULL!	1
52	213	7	1	45	121.755	1	129	11.6	9.3	28.1	193	#NULL!	#NULL!	#NULL!	3.7	145	4.1	158.564	0.7	30	316	#NULL!	0	#NULL!	2
32	214	7	1	36	33.7893	0	0	9.8	11.3	33.9	144	#NULL!	#NULL!	#NULL!	3.6	138	4.4	108.58	0.6	10	295	#NULL!	0	#NULL!	1
28	215	7	0	61	43.2972	1	30	12.7	11.8	34.3	170	#NULL!	10	9.6	2.9	144	3	157.087	0.52385	7.68248	307	#NULL!	0	#NULL!	1
51	216	7	0	56	54.6607	0	0	6.6	10.1	29.9	178	#NULL!	#NULL!	#NULL!	4.2	139	4.1	113.585	0.4	17	298	#NULL!	0	#NULL!	1
60	217	7	1	41	39.2499	0	0	14.4	10.4	30.5	184	#NULL!	13.7	12.3	3.2	144	3.9	82	0.7	7	305	#NULL!	0	#NULL!	1
52	218	7	1	29	42.1713	0	0	14.5	10.4	30	214	#NULL!	10.8	7.2	3.2	136	4.2	166.942	0.5	13	288	#NULL!	0	#NULL!	1
55	219	7	0	60	37.575	1	59	11.9	10	29.6	406	#NULL!	9.7	6.3	3.3	136	3	145.933	0.406261	10.7411	296	#NULL!	0	#NULL!	1
3	220	7	0	45	12.9379	0	0	18	8.8	25.5	257	#NULL!	6.2	5.1	2.3	141	3.6	245.237	0.9	27	290	#NULL!	0	#NULL!	1
14	222	7	0	58	38.69	0	0	9.4	11.5	33.3	221	#NULL!	12.8	10.5	3	139	4.4	156.354	0.684632	14.8084	294	#NULL!	0	#NULL!	1
42	224	7	0	48	16.2231	0	0	8.8	9.7	29.2	267	#NULL!	8.9	9.1	3.39225	152	4	157.429	0.404465	14.0308	320	#NULL!	0	#NULL!	2
48	225	7	1	56	23.4598	0	0	6.5	10.1	30.6	189	#NULL!	#NULL!	#NULL!	3.1	141	4.1	97.3115	0.6	15	295	#NULL!	0	#NULL!	1
34	226	7	0	43	83.6684	1	49	14.8	10.1	30.1	285	#NULL!	3.8	7.5	3.2	147	3.3	159.924	0.4	30	339	#NULL!	0	#NULL!	2
28	227	7	1	51	27.6164	0	0	7.54188	11.5725	32.5609	243.273	#NULL!	#NULL!	#NULL!	2.74322	141	4.6	162.346	0.6	14	318	#NULL!	0	#NULL!	1
19	228	7	1	52	35.181	0	0	13.7	10.4	29.9	381	#NULL!	5.3	10.8	3.3	141	3.8	141.138	0.5	23	308	#NULL!	0	#NULL!	1
25	229	7	0	50	19.7963	0	0	2.8	9.8	28.8	250	#NULL!	39.3	8.6	3.3	144	4.1	85	0.4	16	301	#NULL!	0	#NULL!	1
52	230	7	0	42	93.4465	0	0	22.1	9.4	28.5	311	#NULL!	#NULL!	#NULL!	3.7	142	3.8	361.153	0.3	26	301	#NULL!	0	#NULL!	1
45	231	7	0	51	21.7169	0	0	11.4	10.2	30.6	173	#NULL!	13	11.8	3.1	142	3.5	88	0.5	11	302	#NULL!	0	#NULL!	1
43	232	7	1	46	67.1425	0	0	17.5	10.1	29.2	191	#NULL!	5.4	7.1	2.8	138	4.3	126	0.6	20	291	#NULL!	0	#NULL!	1
32	1	8	0	47	24.2832	0	0	12.9782	12.8038	38.3917	183.555	#NULL!	#NULL!	#NULL!	4.36125	139.54	3.47631	153.408	0.749107	29.8284	315.483	#NULL!	0	#NULL!	1
33	2	8	1	60	80.5891	1	19	9.8	11.1	33	331	7.5	12.6	9.1	3.7	141	4.2	79	0.5	11	291	28	0	#NULL!	1
34	4	8	0	70	41.8362	1	95	21.3185	11.1438	32.2873	137.496	#NULL!	#NULL!	#NULL!	2.70032	141.179	3.40958	206.847	0.387461	13.8976	309.791	#NULL!	0	#NULL!	1
8	5	8	0	52	8.9401	0	0	10.3727	11.1877	33.73	122.271	#NULL!	#NULL!	#NULL!	3.90541	146.055	3.53556	188.559	0.873122	16.5608	322.375	#NULL!	0	#NULL!	2
18	6	8	0	61	84.691	1	94	4.1	11.9	36.7	243	2.3	31	8.9	3.9	141	4.7	116	0.5	19	305	28	0	#NULL!	1
6	7	8	1	37	25.8838	0	0	7.4	12.1	42.7	326	3.8	39.3	6.6	4.7	146.554	3.58063	121	0.8	11	295.948	28	0	#NULL!	2
18	8	8	0	43	20.0998	0	0	5.90863	11.5581	34.6458	315.087	#NULL!	#NULL!	#NULL!	4.09362	137.902	3.74854	107.263	0.541303	9.41025	272.924	#NULL!	0	#NULL!	1
49	9	8	1	48	86.4142	1	51	4.4	9.8	28.6	284	#NULL!	18.4	16.1	3.3	136	3.8	120	0.4	10	282	28	0	#NULL!	1
54	10	8	0	64	60.1648	1	49	7.9	10.9	32.5	318	#NULL!	21.1	6.8	3	143	4.4	83	0.5	24	303	28	0	#NULL!	1
6	11	8	0	58	37.1663	0	0	8.00106	13.6506	39.8114	134.253	#NULL!	#NULL!	#NULL!	4.43896	146.433	3.63057	169.653	0.693071	26.231	320.601	#NULL!	0	#NULL!	2
11	12	8	1	47	30.5903	0	0	8.4	13.6	41.6	470	4.7	32.6	5.1	4.3	144	4.9	111	1	19	309	28	0	#NULL!	1
47	13	8	0	50	74.2436	1	48	5.3	11	33.4	258	3.7	21.9	4.7	3.2	144	2.9	122	0.4	8	304	28	0	#NULL!	1
7	15	8	0	67	21.6601	0	0	9.77991	11.8665	35.1326	98.5796	#NULL!	#NULL!	#NULL!	3.68246	138.354	3.50847	161.966	1.0913	11.7255	289.967	#NULL!	0	#NULL!	1
55	16	8	0	52	66.879	0	0	4.1	10	31.2	237	#NULL!	28.1	8.6	3.5	143	4.3	83	0.5	8	292	27	0	#NULL!	1
5	17	8	0	59	26.3345	0	0	3.5	14.9	44.7	160	1.5	46.8	5.4	4.1	143	3.8	115	0.7	10	290	28	0	#NULL!	1
52	18	8	1	49	68.4718	0	0	8.3	10	30.8	354	4.8	24.7	9.9	3.1	142	3.9	158	0.5	11	310	28	0	#NULL!	1
15	19	8	1	31	21.7386	0	0	9	13.4	41.5	246	4	36.9	13.4	3.48576	139.173	3.37045	72.93	0.624676	28.4068	278.331	29	0	#NULL!	1
20	23	8	0	39	108.591	1	13	6.1	10.8	31.6	151	#NULL!	24.9	7.6	4	140	4.1	117	0.9	20	298	29	0	#NULL!	1
58	24	8	1	49	57.6735	0	0	5.2	10.9	33.8	222	2.1	30.5	#NULL!	3.5	140	3.9	98	0.6	9	288	28	0	#NULL!	1
23	25	8	0	54	34.9919	0	0	7	10.4	31.5	339	4	30.4	8.2	3.4	144	4.1	109	0.4	12	302	28	0	#NULL!	1
18	26	8	0	79	63.6327	0	0	5.3	12.5	37	145	#NULL!	40.2	7.6	4.1	141	3.9	86	0.9	13	288	28	0	#NULL!	1
15	27	8	0	54	32.1136	0	0	6.5	10.9	32.8	406	3.7	28.2	9.2	3.7	138	4.1	106	0.4	8	296	27	0	#NULL!	1
7	29	8	0	55	52.6259	0	0	4.61524	13.3301	40.2536	155.645	#NULL!	#NULL!	#NULL!	4.17356	135.905	4.10892	178.261	0.818788	8.90324	299.939	#NULL!	0	#NULL!	1
33	31	8	1	48	39.5835	0	0	11.7467	11.8056	34.8278	191.141	#NULL!	#NULL!	#NULL!	3.29463	142.203	3.54067	242.639	0.842537	21.1802	312.046	#NULL!	0	#NULL!	1
33	32	8	1	44	26.8882	0	0	13.6337	13.4928	40.4963	377.187	#NULL!	#NULL!	#NULL!	3.68526	134.374	4.2099	86.7456	0.433052	18.9104	283.762	#NULL!	0	#NULL!	0
7	34	8	0	48	19.5327	0	0	10.0407	11.4034	35.6482	250.411	#NULL!	#NULL!	#NULL!	3.52212	150.269	3.35996	101.946	0.486078	12.0306	325.865	#NULL!	0	#NULL!	2
40	36	8	0	52	130.754	1	41	13.7024	12.1005	36.8086	240.468	#NULL!	#NULL!	#NULL!	3.08437	144.518	2.46095	184.89	0.438715	9.86391	324.009	#NULL!	0	#NULL!	1
12	39	8	0	50	23.2813	0	0	11.5019	13.0943	40.0525	234.765	#NULL!	#NULL!	#NULL!	3.57133	139.527	4.00789	73.2484	0.430145	3.38754	292.096	#NULL!	0	#NULL!	1
10	40	8	0	57	14.2125	0	0	20.6426	12.4576	35.9698	30.5195	#NULL!	#NULL!	#NULL!	3.28943	143.497	2.95852	133.555	0.399532	12.6308	308.697	#NULL!	0	#NULL!	1
29	41	8	0	66	44.7982	0	0	6.4	11.6	34.5	215	2.3	37.7	13.4	3.6	140	4.8	88	0.6	17	302	28	0	#NULL!	1
33	43	8	0	60	46.8295	0	0	7.6	11.8	34.8	251	4.9	26.1	8	3.5	139	3.5	118	0.5	40	307	27	0	#NULL!	1
12	44	8	0	55	33.0803	0	0	9.9	11.6	36.5	240	6.9	19.4	6	3.6	142	3.6	119	0.4	7	289	28	0	#NULL!	1
10	45	8	1	69	16.8383	0	0	20.8156	12.4514	36.4293	16.0448	#NULL!	#NULL!	#NULL!	2.67479	137.294	3.48693	249.981	0.680831	6.70227	301.06	#NULL!	0	#NULL!	1
11	47	8	0	63	90.1064	1	11	4.6	9.3	28.3	208	#NULL!	#NULL!	#NULL!	3.1	140	4.2	83	0.5	19	293	26	0	#NULL!	1
3	48	8	0	78	20.412	0	0	4.8	10.8	32	297	3	25.6	7.9	3.75664	149.832	2.75452	208.004	0.54121	41.5417	324.202	28	0	#NULL!	2
38	50	8	1	40	25.8394	0	0	7.8	11.8	35.5	425	#NULL!	23.3	8.6	4.1	145	4.7	110.328	0.6	14	292	27	0	#NULL!	2
19	51	8	1	49	50.1829	0	0	5.9	11.4	34.1	343	#NULL!	21.5	7.1	3.7	140	3.8	83	0.8	7	288	27	0	#NULL!	1
38	52	8	1	74	147.221	1	44	5.7	13.9	41.1	225	2.7	39	8.1	4.27889	133.474	3.78861	193.636	0.779632	8.69534	283.452	28	0	#NULL!	0
57	54	8	1	69	74.0187	0	0	9.6	12.3	37.7	318	4.2	39.2	11.2	4	146	4.2	90	0.8	12	294	27	0	#NULL!	2
12	55	8	1	37	36.9277	0	0	7.5	11.9	36	248	5	23.6	6.8	2.8	145	3.2	121	0.8	10	302	28	0	#NULL!	2
46	57	8	1	59	45.2269	0	0	10.3988	9.8035	29.5319	238.78	#NULL!	#NULL!	#NULL!	3.46152	148.902	2.79801	86.8374	0.68889	29.1937	301.671	#NULL!	0	#NULL!	2
6	58	8	0	35	8.5703	0	0	10.8858	12.3173	35.6535	131.454	#NULL!	#NULL!	#NULL!	4.10691	145.613	2.99139	141.701	0.333605	12.2533	292.27	#NULL!	0	#NULL!	2
22	61	8	1	46	36.705	0	0	8.52505	11.5167	35.7383	233.671	#NULL!	#NULL!	#NULL!	4.31571	142.874	4.0368	94.5558	0.73215	19.3332	294.838	#NULL!	0	#NULL!	1
4	62	8	1	46	11.8029	0	0	19.9292	11.3552	34.4097	242.841	#NULL!	#NULL!	#NULL!	4.03586	142.811	3.85532	247.376	1.12942	20.042	315.331	#NULL!	0	#NULL!	1
26	63	8	1	63	65.2701	1	28	14.2039	10.9705	33.635	171.859	#NULL!	#NULL!	#NULL!	3.2886	145.536	2.24411	157.436	0.665118	24.022	296.914	#NULL!	0	#NULL!	2
54	64	8	1	50	110.6	1	83	16.4	9.4	27.9	121	#NULL!	#NULL!	#NULL!	3.2	130	4.2	109	0.3	20	281	28	0	#NULL!	0
7	65	8	1	45	33.9795	0	0	5.3	11.1	32.9	226	3.8	19.7	5.6	3.6	140	4	92	0.5	6	278	26	0	#NULL!	1
15	66	8	1	53	52.2181	0	0	4.9	11.6	35	220	2.5	32.7	7.8	3.24923	147.961	4.94097	131.847	0.788779	21.1354	315.759	30	0	#NULL!	2
35	67	8	0	45	20.2211	0	0	5.786	13.0183	38.5206	272.03	#NULL!	#NULL!	#NULL!	4.25036	135.949	3.07747	181.891	0.457311	15.6712	297.311	#NULL!	0	#NULL!	1
27	68	8	0	53	55.6898	0	0	15.7098	11.4811	32.3831	42.5298	#NULL!	#NULL!	#NULL!	3.79871	143.716	2.36475	183.002	0.261764	15.44	307.217	#NULL!	0	#NULL!	1
13	69	8	0	49	36.7418	0	0	2.50336	10.5124	32.2528	327.502	#NULL!	#NULL!	#NULL!	3.42073	133.002	2.92026	144.279	0.229316	5.9111	286.806	#NULL!	0	#NULL!	0
18	71	8	1	47	23.5424	0	0	8.2	12.3	37.2	356	5.2	23.2	7.5	3.7	139	4.5	91	0.6	13	285	28	0	#NULL!	1
49	72	8	1	60	133.937	1	52	9.5	10.1	29.5	324	#NULL!	11.5	12.7	3.2	144	3.7	146	0.9	24	311	28	0	#NULL!	1
15	73	8	0	41	30.6857	0	0	7.6	12.9	38.7	336	#NULL!	16.2	10	3.8	141	4.8	98	0.6	17	295	31	0	#NULL!	1
19	74	8	0	48	56.9597	1	19	4.2	9.9	29.5	107	#NULL!	67	20	4.07642	149	3.2	194.252	0.40468	16.9258	317.995	30	0	#NULL!	2
3	75	8	0	43	32.0206	0	0	9.3951	10.8717	31.4764	77.3416	#NULL!	#NULL!	#NULL!	4.00224	143.273	4.15685	140.877	0.760228	24.0675	314.025	#NULL!	0	#NULL!	1
18	76	8	0	70	57.9767	1	23	19.4021	10.535	31.493	109.457	#NULL!	#NULL!	#NULL!	3.17201	151.621	3.75917	144.462	0.841828	16.0937	321.046	#NULL!	0	#NULL!	2
34	77	8	1	46	38.2697	0	0	7.4	13.1	39	401	3.5	38.5	5	4.8	144	4	103	0.9	13	288	21	0	#NULL!	1
22	78	8	0	65	65.6651	1	24	5.7	10.2	30.8	370	#NULL!	33.9	9.7	3.8	145	3.4	95	0.9	8	299	29	0	#NULL!	2
17	79	8	1	48	53.9341	0	0	12.2868	11.4644	33.9176	189.819	#NULL!	#NULL!	#NULL!	3.95021	134.336	3.78007	140.346	0.7635	14.6128	305.236	#NULL!	0	#NULL!	0
31	84	8	0	71	33.31	0	0	7.2	12.5	37.6	322	5.6	12.3	5.1	3.8	141	3.7	99	0.4	10	297	28	0	#NULL!	1
22	85	8	0	54	24.1738	0	0	9.3	10.8	32.4	256	6.6	17.9	7	3.1	144	3.6	88	0.3	9	290	29	0	#NULL!	1
5	86	8	1	46	39.5279	0	0	12.7393	10.6573	31.4914	204.498	#NULL!	#NULL!	#NULL!	3.37293	133.315	4.44008	188.548	0.703358	9.56549	297.604	#NULL!	0	#NULL!	0
57	87	8	1	70	124.762	1	63	4.9	11.4	34.4	155	#NULL!	21	11.5	3.6	140	4	99	0.9	11	291	27	0	#NULL!	1
4	89	8	1	66	24.1784	0	0	6.1	12.7	38.6	300	3.4	31.1	12.1	4	134	4.7	106	1	9	278	25	0	#NULL!	0
17	90	8	1	41	23.7903	0	0	5.5	11.8	34.2	266	#NULL!	32	6.3	3.9	139	3.8	268	0.9	10	299	28	0	#NULL!	1
39	91	8	0	77	133.194	1	73	4	10.5	31.3	114	1.9	36.4	7.3	3.4	141	3.9	106	0.7	34	306	29	0	#NULL!	1
16	93	8	1	44	30.1286	0	0	8.9	10.8	31.7	293	#NULL!	22.5	7.9	3.9	140	4.8	87	0.8	10	291	27	0	#NULL!	1
51	94	8	1	43	161.609	1	52	9.9	11.4	34.4	416	7.3	16.2	5.6	3.8	145	3.8	111	0.6	17	301	27	0	#NULL!	2
5	95	8	0	60	10.0676	0	0	3.9	12.6	37.8	239	2.2	31.2	8	3.7	139	4.2	79	0.4	6	293	32	0	#NULL!	1
30	96	8	1	53	31.325	0	0	6	11.2	34.7	152	#NULL!	27.2	8.4	3.7	144	4.3	90	0.7	14	292	28	0	#NULL!	1
49	97	8	0	44	24.6873	0	0	7.5	12.2	37.7	200	4.5	27.9	7.8	2.63391	139	4.1	72.4096	0.431949	8.76391	292.053	30	0	#NULL!	1
24	98	8	0	73	50.2869	0	0	6.6	13.3	40.6	176	4.6	20.8	8.8	3.4	137	3.6	116	0.4	17	291	23	0	#NULL!	1
7	99	8	0	58	12.009	0	0	2.53996	13.5049	39.5027	254.507	#NULL!	#NULL!	#NULL!	4.21762	145.947	3.39831	152.882	0.427905	22.3107	282.813	#NULL!	0	#NULL!	2
40	100	8	0	53	77.1674	1	110	15.1	10.3	30.2	330	10.8	17.1	6.7	3.4	135	4.1	277	0.6	9	295	28	0	#NULL!	1
6	102	8	0	35	14.8101	0	0	4.7	11.7	34.7	226	#NULL!	28.7	7.2	4.4	145.44	3.67667	82	0.7	17	304.175	28	0	#NULL!	2
14	104	8	0	61	19.0104	0	0	18.1268	10.5269	29.9723	291.96	#NULL!	#NULL!	#NULL!	3.82395	142.677	3.54282	241.38	0.85364	33.1973	316.13	#NULL!	0	#NULL!	1
30	106	8	0	58	39.6112	0	0	4.4	11.7	34.1	261	#NULL!	22.1	9.6	3.7	141	4.2	82.288	0.7	13	301	21	0	#NULL!	1
20	107	8	0	55	33.9264	0	0	8.90559	11.5322	35.0843	97.1139	#NULL!	#NULL!	#NULL!	3.34269	135.13	3.00033	133.624	0.53325	20.1787	284.194	#NULL!	0	#NULL!	1
19	111	8	1	51	37.0957	1	73	5	11.2	32.8	348	#NULL!	38.5	11.4	3.7	142	4.2	83	0.8	10	297	28	0	#NULL!	1
7	112	8	1	50	80.9764	0	0	16.7742	11.6149	34.5511	261.642	#NULL!	#NULL!	#NULL!	4.25319	134.535	4.06536	224.567	0.725496	13.1526	288.197	#NULL!	0	#NULL!	0
58	115	8	0	37	13.7688	0	0	6.4	11.9	35.4	259	#NULL!	#NULL!	#NULL!	3.9	141	4.6	96	0.6	15	296	21	0	#NULL!	1
56	116	8	0	46	27.4515	0	0	5.6	11.1	33.2	162	#NULL!	35.4	7.9	4.2	144	3.9	120	0.6	14	306	33	0	#NULL!	1
35	118	8	1	57	43.5065	0	0	4.5	13.6	42.4	259	1.8	42.9	11.1	2.68196	132.652	4.51866	122.272	0.463776	5.86224	281.552	21	0	#NULL!	0
8	119	8	0	59	45.2749	0	0	14.6	14.3	44	974	10.7	16.1	4.4	4.3	136.503	5.53355	100	0.5	14	297.343	30	0	#NULL!	1
10	120	8	0	46	9.5352	0	0	16.2282	10.2268	32.1536	264.727	#NULL!	#NULL!	#NULL!	3.72369	133.328	3.29444	165.54	0.503326	6.49473	293.367	#NULL!	0	#NULL!	0
16	122	8	0	42	30.9576	0	0	4.8	12.6	36.4	197	#NULL!	24.5	7.6	3.6	144	3.6	127.35	0.6	10	295.23	20	0	#NULL!	1
29	124	8	0	82	37.1231	0	0	3.8	12.5	38	184	2.2	23.7	12.4	3.94641	144.36	3.56299	163.74	0.646165	17.3077	305.232	28	0	#NULL!	1
24	125	8	1	50	36.3632	0	0	7.4	10.8	31.6	266	#NULL!	19.6	6.6	3.4	133	4.2	97	0.6	16	294	28	0	#NULL!	0
47	126	8	0	75	104.143	0	0	5.2	12.6	36.6	104	#NULL!	#NULL!	#NULL!	3.6	132	4	129	0.5	15	288	28	0	#NULL!	0
41	127	8	0	50	28.5803	0	0	7.7	11.9	36.5	179	4.9	27.6	8.4	4.2	140	3.9	109.587	0.4	11	288	28	0	#NULL!	1
57	128	8	0	67	96.104	1	62	6.6	11.7	35.3	214	5.2	13.1	6	3.8	140	3.7	113	0.3	21	303	30	0	#NULL!	1
39	129	8	1	41	60.9632	0	0	8.5	10.3	31.1	223	3.1	45.4	5.4	3.3	140	3	88	0.8	6	285	25	0	#NULL!	1
29	130	8	0	68	27.7351	0	0	6.09751	12.0222	35.6392	159.392	#NULL!	#NULL!	#NULL!	3.22944	135.191	3.68725	169.329	0.694608	7.91387	287.334	#NULL!	0	#NULL!	1
54	131	8	0	52	67.9204	0	0	4.6	11.2	33.7	264	1.6	41.6	7.7	4.3	144	4.3	91	0.8	16	301	28	0	#NULL!	1
5	132	8	1	59	20.0232	0	0	16.5411	12.0986	37.0275	404.714	#NULL!	#NULL!	#NULL!	4.33098	130.704	4.5538	210.354	1.01704	10.0258	296.984	#NULL!	0	#NULL!	0
43	133	8	0	46	31.8823	0	0	17.0641	12.3827	36.0862	121.143	#NULL!	#NULL!	#NULL!	3.59616	139.614	3.41526	160.125	0.733193	13.5777	294.707	#NULL!	0	#NULL!	1
13	134	8	0	59	63.9387	0	0	15.686	9.90928	29.8435	225.995	#NULL!	#NULL!	#NULL!	2.83106	149.119	2.8679	96.3289	0.752881	13.4127	294.016	#NULL!	0	#NULL!	2
11	135	8	1	50	32.8013	0	0	10.2	11.9	34.4	152	#NULL!	16.7	10.2	3.4	139	4	75	0.6	9	300	22	0	#NULL!	1
36	136	8	0	63	33.8414	0	0	4.1	11.9	35.8	220	1.8	44	9.4	3.9	141	4.7	90	0.6	10	287	28	0	#NULL!	1
38	137	8	1	37	37.2393	0	0	7.2	12	36.6	215	3.7	34.6	10.9	3.98403	144.339	4.85719	108.107	0.968977	7.65152	301.535	25	0	#NULL!	1
21	138	8	0	55	34.7869	0	0	7.955	9.46608	27.7181	133.114	#NULL!	#NULL!	#NULL!	3.51115	132.053	4.1619	73.0974	0.61618	14.9782	276.233	#NULL!	0	#NULL!	0
12	139	8	0	67	31.6505	0	0	8.2	11.4	34.4	297	4.5	23.5	16.6	3.86892	135.769	3.62819	136.417	0.49247	7.94767	305.96	21	0	#NULL!	1
4	141	8	1	39	28.1067	0	0	9.60587	13.5668	40.9693	246.764	#NULL!	#NULL!	#NULL!	4.73975	129.11	4.79649	76.4333	0.637746	9.87447	270.058	#NULL!	0	#NULL!	0
20	142	8	1	46	74.8339	0	0	5.7	12	35.3	169	3.3	28.2	9.3	4.4	141	4.3	91	0.6	13	293	28	0	#NULL!	1
16	144	8	1	35	10.2833	0	0	6.7	11.3	33	205	#NULL!	#NULL!	#NULL!	4	143	4	100	0.8	14	296	21	0	#NULL!	1
14	145	8	1	64	57.9448	0	0	12.9	10.3	30.7	345	#NULL!	2	2	2.5	147	3	125.489	0.5	21	304	28	0	#NULL!	2
21	147	8	0	59	73.3094	1	36	5.7	9.4	28.8	292	3.6	18.1	10.8	3.9	143	4.2	101	0.7	15	296	28	0	#NULL!	1
53	148	8	1	46	188.059	1	54	10.6	11.3	35	325	6.5	28.1	6.6	3.2	141	3.9	148	0.5	9	321	28	0	#NULL!	1
32	149	8	0	70	86.2942	1	33	8	9.8	31.4	280	5.1	17.4	6.1	3.2	149	4.2	96.4296	0.3	11	313	27	0	#NULL!	2
26	150	8	1	52	29.2529	0	0	13.731	11.9144	35.6096	167.975	#NULL!	#NULL!	#NULL!	3.04625	134.453	3.18499	135.038	0.644821	17.7602	272.023	#NULL!	0	#NULL!	0
15	151	8	0	52	22.2923	0	0	10.4067	11.2616	34.6298	133.536	#NULL!	#NULL!	#NULL!	3.38825	141.254	3.01913	165.836	0.479587	22.3536	293.801	#NULL!	0	#NULL!	1
53	152	8	1	41	94.3579	1	66	9.2	10.1	30.6	313	6.4	18.9	6.3	3.6	141	3.5	130	1.1	38	309	28	0	#NULL!	1
36	153	8	0	57	52.335	0	0	6.9	11.6	35.9	483	4	34.4	4.9	3.9	142	4.3	89	0.6	6	295	24	0	#NULL!	1
59	154	8	1	56	134.999	1	59	8.4	11.1	34.4	438	6.3	14.3	8	3.1	141	3.3	176	0.3	8	293	28	0	#NULL!	1
12	155	8	1	76	42.4429	0	0	7.3	9.4	27.8	177	5.9	9.2	5	2.1	137	3.1	109	0.8	16	286	28	1	191	1
34	156	8	0	41	37.6067	0	0	7.2	11.7	34.3	130	5	19.8	8.9	3.7	142	4.7	94	0.4	5	314	28	0	#NULL!	1
53	157	8	1	49	132.442	1	54	5.3	11.5	33.1	197	#NULL!	25.6	8.7	3.9	144	4	166.311	0.7	10	298	26	0	#NULL!	1
37	158	8	1	38	30.7377	0	0	6.4	9.6	28.5	195	#NULL!	37.7	8.8	3.6	142	4.3	127	0.6	21	303	27	0	#NULL!	1
14	160	8	0	57	56.0162	0	0	7.5	10.4	30.6	252	4.3	25.8	13.6	3.3	142	2.7	88	0.5	8	294	28	0	#NULL!	1
42	161	8	0	63	94.3552	1	43	6.3	12.5	37.4	180	3.9	28.3	6	3.6	142	4.3	128	0.3	12	288	28	0	#NULL!	1
55	162	8	1	52	62.6281	1	94	6.8	10.9	33.4	272	4.3	23.9	7	3.5	149	3.4	125	0.5	9	302	27	0	#NULL!	2
1	165	8	0	64	37.3006	0	0	18.0662	10.6001	32.2664	285.361	#NULL!	#NULL!	#NULL!	3.71436	134.175	4.47966	130.897	2.10681	51.2203	325.861	#NULL!	0	#NULL!	0
45	166	8	0	77	70.8537	1	46	4.5	12.6	37.2	119	#NULL!	#NULL!	#NULL!	3.3	143	4.2	80	0.8	8	285	29	0	#NULL!	1
40	167	8	1	55	62.4025	0	0	5	11.4	34	112	#NULL!	22.7	10.7	3.7	142	4	77	1	17	293	27	0	#NULL!	1
37	168	8	0	75	60.0897	0	0	7	9.5	28.4	96	#NULL!	18.1	7.8	2.24938	138	4.4	200.809	1.13944	17.6334	295	28	0	#NULL!	1
7	169	8	0	53	90.723	1	10	8.6	10.1	31.3	576	#NULL!	#NULL!	#NULL!	3.8	140	4.3	125	0.5	11	290	26	0	#NULL!	1
56	170	8	0	57	54.2942	0	0	4.6	10.5	30.1	166	2.7	25.6	7.9	3.5	140	3.9	92	0.7	13	295	30	0	#NULL!	1
30	172	8	0	74	65.2837	1	72	7	11.9	35.2	243	4.4	28	5.3	3.5	145	3.6	143	0.6	22	309	28	0	#NULL!	2
7	173	8	0	43	39.3406	0	0	8.1	9.5	30.4	189	#NULL!	#NULL!	#NULL!	4.2	140	4	89	0.5	11	287	21	0	#NULL!	1
29	175	8	1	48	71.7101	0	0	4.9	12.1	36.2	165	1.9	36	10.9	4.30942	144.354	2.6853	189.978	0.631795	16.2485	301.059	29	0	#NULL!	1
47	176	8	0	58	25.8437	0	0	3.8	10.3	30.7	97	#NULL!	46.8	6.7	3.6	140	4	110	0.5	14	306	28	0	#NULL!	1
33	177	8	0	53	23.5917	0	0	7.1	10.4	32.2	129	4.6	22.6	8.1	3.3	141	3.5	102	0.3	17	290	29	0	#NULL!	1
53	178	8	1	47	44.921	0	0	4.2	10.69	31.4	100	#NULL!	19.3	11.5	3	139	3.7	108	0.6	12	280	21	0	#NULL!	1
35	179	8	1	61	106.853	0	0	10.4234	11.704	35.8476	245.705	#NULL!	#NULL!	#NULL!	3.8917	147.506	4.04911	193.995	0.955696	31.8522	323.078	#NULL!	0	#NULL!	2
51	180	8	0	61	61.7876	0	0	6.2	11	32	212	#NULL!	#NULL!	#NULL!	3.6	142	4.5	104.036	0.4	10	292	21	0	#NULL!	1
38	181	8	1	53	21.5881	0	0	6	10.9	33	193	3	31.38	9.5	4.1	155	4	93	0.7	11	322	28	0	#NULL!	2
47	182	8	0	72	71.3214	0	0	6.6	10.1	30.1	125	#NULL!	13.4	4.3	2.5	145	3.4	137	0.2	5	303	28	1	58	2
53	183	8	0	76	71.5397	0	0	7.4	11.3	33	24	#NULL!	4	26	3.70252	143.682	3.15977	308.307	0.57169	41.4458	325.539	28	0	#NULL!	1
44	184	8	0	55	80.2254	0	0	10.7	11.3	34	375	8.8	11.2	4.1	3.2	151	4.1	85	0.3	10	308	28	0	#NULL!	2
51	185	8	0	74	201.481	1	52	6.7	9.4	29.8	213	5.1	12	4.7	2.9	144	2.9	112	0.4	11	294	28	0	#NULL!	1
33	186	8	1	46	46.48	0	0	6.9	10.7	31.5	384	#NULL!	27.3	6.6	3.72568	148	3.9	130.763	0.776357	4.56555	307	25	0	#NULL!	2
31	187	8	0	62	33.4584	0	0	10.1	10.1	30.6	347	#NULL!	13	7.5	3.5	138	4.3	123	0.7	15	287	28	1	75	1
36	188	8	1	37	20.6768	0	0	12.3925	10.0151	28.7226	56.0139	#NULL!	#NULL!	#NULL!	3.5067	154.423	3.27043	185.128	0.876344	24.0732	318.455	#NULL!	0	#NULL!	2
23	189	8	0	76	73.821	1	25	8	11.3	33.2	415	6.2	13.8	7.7	3.2	138	3.5	175	0.3	19	293	28	0	#NULL!	1
19	190	8	0	79	99.8184	0	0	5.7	9.9	30.9	333	3.6	19	14.5	2.9	134	4.2	103	0.6	23	283	24	0	#NULL!	0
38	191	8	0	28	37.6139	0	0	5.4	12.3	37.1	383	#NULL!	33.2	8.9	4	139	4.3	86	0.6	12	297	28	0	#NULL!	1
24	192	8	1	79	65.7701	0	0	20.5	12.3	36.1	279	#NULL!	11	9	3.2	134	6.1	127	1.1	49	361	28	1	96	0
25	193	8	0	43	19.9907	0	0	6.7	13	40.2	313	3.3	39.4	7.5	4.4	144.053	2.36361	92	0.5	5	294.321	27	0	#NULL!	1
31	194	8	1	74	87.6642	0	0	4.1	5.5	16.2	58	#NULL!	3	3	1.5	150	4.7	171	0.7	45	325	28	0	#NULL!	2
31	195	8	1	52	29.6849	0	0	8.1	11.1	34.2	460	6	14.8	9.5	3	138	3.2	169	0.5	18	296	28	0	#NULL!	1
31	198	8	0	47	110.722	1	32	4.2	9.7	29.5	240	#NULL!	39.3	15.3	3.4	144	3.6	160	0.3	14	294	28	0	#NULL!	1
27	199	8	0	78	91.4774	1	229	6.8	12.2	38.3	213	3.6	27	6.5	3.7	137	3.7	113	0.4	13	283	27	0	#NULL!	1
10	200	8	0	38	24.2804	0	0	5	10.6	32.2	327	#NULL!	38.8	9.4	3.90317	134.756	3.5482	101.055	0.559272	7.06072	284.112	29	0	#NULL!	0
59	201	8	1	46	101.309	1	135	10.8	10.5	31.6	612	8.7	10.9	5.3	3.6	133	4.7	80	0.3	10	277	28	0	#NULL!	0
15	202	8	0	51	19.6216	0	0	8.42516	9.8667	31.4636	81.0242	#NULL!	#NULL!	#NULL!	3.55905	145.911	3.62964	70.2219	0.714619	22.0073	305.616	#NULL!	0	#NULL!	2
49	203	8	0	68	133.677	1	51	4.6	12.3	36.5	179	#NULL!	19.7	6.9	3.44706	142	4	115	0.4	24	305	30	0	#NULL!	1
41	205	8	0	71	39.6392	0	0	5.1	12.5	38.3	184	2.8	28.4	10	4.05835	133.114	3.9404	122.651	0.61194	19.9682	292.982	28	0	#NULL!	0
29	206	8	0	59	59.1442	0	0	4.6	10.4	31.1	139	#NULL!	34.3	11.8	3.5	141	4.5	115	0.6	11	301	28	0	#NULL!	1
15	208	8	1	54	181.926	0	0	12.6	11.1	32.8	460	#NULL!	16.8	5.4	3.2	140	4.3	116	0.5	15	317	25	0	#NULL!	1
39	209	8	1	60	64.0057	0	0	5.3	11.4	34.2	284	3.3	25.3	7.1	3.36221	135.081	3.43206	111.986	0.598342	27.6963	293.241	27	0	#NULL!	1
3	210	8	0	52	16.5244	0	0	25.6693	11.4218	33.4824	240.351	#NULL!	#NULL!	#NULL!	3.68744	144.456	3.25907	103.009	0.292906	27.3979	309.791	#NULL!	0	#NULL!	1
14	211	8	1	52	29.2373	0	0	12.3	9.5	27.7	299	#NULL!	#NULL!	#NULL!	4	132	4.4	95.5198	0.7	12	289	#NULL!	0	#NULL!	0
52	213	8	1	45	121.755	1	129	9.8	9.7	28.9	289	#NULL!	#NULL!	#NULL!	3.7	148	3.4	113.63	0.8	29	334	#NULL!	0	#NULL!	2
32	214	8	1	36	33.7893	0	0	1.1	9.8	29.2	160	#NULL!	72	15	3.4	138	4.2	89.7377	0.8	18	284.609	#NULL!	0	#NULL!	1
28	215	8	0	61	43.2972	1	30	8.7	10.1	29.1	215	#NULL!	10.8	7.3	2.6358	146.975	2.08382	164.697	0.3	8	319.084	#NULL!	0	#NULL!	2
51	216	8	0	56	54.6607	0	0	3	10.1	30.5	133	#NULL!	40.9	16	4.1	143	3.7	119.329	0.5	10	294	#NULL!	0	#NULL!	1
60	217	8	1	41	39.2499	0	0	3.6	11.6	34.1	132	#NULL!	58	13	4.3	143	3.8	82	0.8	11	300	#NULL!	0	#NULL!	1
52	218	8	1	29	42.1713	0	0	11.8	10.8	30.8	511	#NULL!	12.1	5.3	3.5	136	4	151.474	0.5	18	290	#NULL!	0	#NULL!	1
55	219	8	0	60	37.575	1	59	7.5	9.9	29.5	596	#NULL!	10.5	3.9	3.5	136	3.7	166.278	0.4	12	290	#NULL!	0	#NULL!	1
3	220	8	0	45	12.9379	0	0	5.9	9.7	28.3	343	#NULL!	24.1	10.9	3.3	138	3.8	207.465	0.8	25	307	#NULL!	0	#NULL!	1
14	222	8	0	58	38.69	0	0	5.4	14.9	44.6	234	#NULL!	24.9	16.3	3.8	136	4.7	151.059	0.74	15	292	#NULL!	0	#NULL!	1
42	224	8	0	48	16.2231	0	0	6.7	10.5	31.8	444	#NULL!	#NULL!	#NULL!	3.5	144	3.5	145.147	0.3	9	303	#NULL!	0	#NULL!	1
48	225	8	1	56	23.4598	0	0	5.1	11.5	35.1	194	#NULL!	33.4	8.6	4.1	145	3.7	132	0.7	13	308	#NULL!	0	#NULL!	2
34	226	8	0	43	83.6684	1	49	4.3	10.2	30	331	#NULL!	13.8	6.5	3.6	139	4.5	158.128	0.3	23	313	#NULL!	0	#NULL!	1
28	227	8	1	51	27.6164	0	0	10.5438	11.7673	33.1405	262.67	#NULL!	#NULL!	#NULL!	3.08323	129.915	5.19909	154.145	0.573873	13.9737	284.255	#NULL!	0	#NULL!	0
19	228	8	1	52	35.181	0	0	9.7	10.6	31.5	383	#NULL!	23.4	7.6	3.5	137	4.4	158.746	0.6	15	294	#NULL!	0	#NULL!	1
25	229	8	0	50	19.7963	0	0	4	10.6	30.4	202	#NULL!	50	23	4	145	4.1	81.8616	0.4	11	296	#NULL!	0	#NULL!	2
52	230	8	0	42	93.4465	0	0	5.8	13.3	40.7	232	#NULL!	#NULL!	#NULL!	3.6	143	4.6	297.839	0.3	19	301	#NULL!	0	#NULL!	1
45	231	8	0	51	21.7169	0	0	17.6527	11.474	34.4641	147.11	#NULL!	#NULL!	#NULL!	3.87636	143.897	3.18698	255.805	0.762812	21.8752	307.189	#NULL!	0	#NULL!	1
43	232	8	1	46	67.1425	0	0	3	10.4	31.4	437	#NULL!	49	37	3.7	142	4.8	87	0.7	9	294	#NULL!	0	#NULL!	1
